# Supplementary material for: Molecular Insights into the Transmembrane Domain of the Thyrotropin Receptor
Source: PLoS One. 2015 Nov 6;10(11):e0142250. doi: 10.1371/journal.pone.0142250 (PMC4636318; doi:10.1371/journal.pone.0142250)
Supplement: S3 File — The snapshots are superimposed on the initial model. Frame 1: initial model, frames 2 to 5: snapshots obtained after 10, 20, 40 and 60 ns MD simulations. (PDB) [file pone.0142250.s003.pdb]

ATOM      1  N   ASP     1      55.265  27.328  62.515  1.00 18.37      TSHR N  
ATOM      2  CA  ASP     1      54.630  28.497  63.197  1.00 18.37      TSHR C  
ATOM      3  C   ASP     1      53.322  28.845  62.491  1.00 18.37      TSHR C  
ATOM      4  O   ASP     1      52.784  28.020  61.751  1.00 18.37      TSHR O  
ATOM      5  CB  ASP     1      55.663  29.664  63.156  1.00 18.37      TSHR C  
ATOM      6  CG  ASP     1      55.856  30.106  61.710  1.00 18.37      TSHR C  
ATOM      7  OD1 ASP     1      56.030  29.190  60.856  1.00 18.37      TSHR O  
ATOM      8  OD2 ASP     1      55.615  31.305  61.452  1.00 18.37      TSHR O1-
ATOM      9  HA  ASP     1      54.398  28.218  64.216  1.00  0.00      TSHR H  
ATOM     10  HB1 ASP     1      56.644  29.354  63.569  1.00  0.00      TSHR H  
ATOM     11  HB2 ASP     1      55.308  30.538  63.741  1.00  0.00      TSHR H  
ATOM     12  HT1 ASP     1      54.535  26.667  62.180  1.00  0.00      TSHR H  
ATOM     13  HT2 ASP     1      55.978  26.864  63.107  1.00  0.00      TSHR H  
ATOM     14  HT3 ASP     1      55.734  27.813  61.679  1.00  0.00      TSHR H  
ATOM     15  N   ILE     2      52.821  30.091  62.663  1.00 67.30      TSHR N  
ATOM     16  CA  ILE     2      51.697  30.623  61.912  1.00 67.30      TSHR C  
ATOM     17  C   ILE     2      52.013  30.762  60.439  1.00 67.30      TSHR C  
ATOM     18  O   ILE     2      51.195  30.405  59.587  1.00 67.30      TSHR O  
ATOM     19  CB  ILE     2      51.248  31.986  62.432  1.00 67.30      TSHR C  
ATOM     20  CG1 ILE     2      50.880  31.931  63.935  1.00 67.30      TSHR C  
ATOM     21  CG2 ILE     2      50.063  32.516  61.585  1.00 67.30      TSHR C  
ATOM     22  CD  ILE     2      49.766  30.934  64.283  1.00 67.30      TSHR C  
ATOM     23  HN  ILE     2      53.274  30.751  63.257  1.00  0.00      TSHR H  
ATOM     24  HA  ILE     2      50.882  29.918  61.989  1.00  0.00      TSHR H  
ATOM     25  HB  ILE     2      52.090  32.712  62.328  1.00  0.00      TSHR H  
ATOM     26 HG11 ILE     2      50.553  32.951  64.242  1.00  0.00      TSHR H  
ATOM     27 HG12 ILE     2      51.784  31.689  64.535  1.00  0.00      TSHR H  
ATOM     28 HG21 ILE     2      49.271  31.742  61.498  1.00  0.00      TSHR H  
ATOM     29 HG22 ILE     2      50.390  32.794  60.561  1.00  0.00      TSHR H  
ATOM     30 HG23 ILE     2      49.625  33.420  62.056  1.00  0.00      TSHR H  
ATOM     31  HD1 ILE     2      50.109  29.887  64.136  1.00  0.00      TSHR H  
ATOM     32  HD2 ILE     2      48.869  31.103  63.651  1.00  0.00      TSHR H  
ATOM     33  HD3 ILE     2      49.465  31.051  65.346  1.00  0.00      TSHR H  
ATOM     34  N   MET     3      53.225  31.260  60.083  1.00 43.50      TSHR N  
ATOM     35  CA  MET     3      53.593  31.430  58.696  1.00 43.50      TSHR C  
ATOM     36  C   MET     3      53.651  30.090  58.005  1.00 43.50      TSHR C  
ATOM     37  O   MET     3      53.026  29.906  56.961  1.00 43.50      TSHR O  
ATOM     38  CB  MET     3      54.965  32.125  58.542  1.00 43.50      TSHR C  
ATOM     39  CG  MET     3      55.010  33.557  59.099  1.00 43.50      TSHR C  
ATOM     40  SD  MET     3      56.637  34.336  58.885  1.00 43.50      TSHR S  
ATOM     41  CE  MET     3      56.132  35.904  59.641  1.00 43.50      TSHR C  
ATOM     42  HN  MET     3      53.980  31.446  60.740  1.00  0.00      TSHR H  
ATOM     43  HA  MET     3      52.832  32.023  58.209  1.00  0.00      TSHR H  
ATOM     44  HB1 MET     3      55.240  32.169  57.471  1.00  0.00      TSHR H  
ATOM     45  HB2 MET     3      55.745  31.522  59.061  1.00  0.00      TSHR H  
ATOM     46  HG1 MET     3      54.757  33.529  60.182  1.00  0.00      TSHR H  
ATOM     47  HG2 MET     3      54.232  34.164  58.588  1.00  0.00      TSHR H  
ATOM     48  HE1 MET     3      55.787  35.748  60.686  1.00  0.00      TSHR H  
ATOM     49  HE2 MET     3      55.302  36.369  59.068  1.00  0.00      TSHR H  
ATOM     50  HE3 MET     3      56.979  36.623  59.664  1.00  0.00      TSHR H  
ATOM     51  N   GLY     4      54.321  29.089  58.634  1.00 10.58      TSHR N  
ATOM     52  CA  GLY     4      54.394  27.734  58.105  1.00 10.58      TSHR C  
ATOM     53  C   GLY     4      53.056  27.068  57.894  1.00 10.58      TSHR C  
ATOM     54  O   GLY     4      52.855  26.376  56.896  1.00 10.58      TSHR O  
ATOM     55  HN  GLY     4      54.866  29.276  59.474  1.00  0.00      TSHR H  
ATOM     56  HA1 GLY     4      54.939  27.144  58.826  1.00  0.00      TSHR H  
ATOM     57  HA2 GLY     4      54.889  27.784  57.146  1.00  0.00      TSHR H  
ATOM     58  N   TYR     5      52.073  27.319  58.796  1.00 43.28      TSHR N  
ATOM     59  CA  TYR     5      50.696  26.887  58.612  1.00 43.28      TSHR C  
ATOM     60  C   TYR     5      50.085  27.511  57.367  1.00 43.28      TSHR C  
ATOM     61  O   TYR     5      49.472  26.820  56.551  1.00 43.28      TSHR O  
ATOM     62  CB  TYR     5      49.818  27.251  59.860  1.00 43.28      TSHR C  
ATOM     63  CG  TYR     5      48.343  26.990  59.626  1.00 43.28      TSHR C  
ATOM     64  CD1 TYR     5      47.817  25.705  59.793  1.00 43.28      TSHR C  
ATOM     65  CD2 TYR     5      47.518  27.993  59.082  1.00 43.28      TSHR C  
ATOM     66  CE1 TYR     5      46.520  25.403  59.350  1.00 43.28      TSHR C  
ATOM     67  CE2 TYR     5      46.238  27.681  58.605  1.00 43.28      TSHR C  
ATOM     68  CZ  TYR     5      45.753  26.374  58.706  1.00 43.28      TSHR C  
ATOM     69  OH  TYR     5      44.520  26.020  58.122  1.00 43.28      TSHR O  
ATOM     70  HN  TYR     5      52.268  27.855  59.620  1.00  0.00      TSHR H  
ATOM     71  HA  TYR     5      50.699  25.815  58.462  1.00  0.00      TSHR H  
ATOM     72  HB1 TYR     5      49.939  28.325  60.107  1.00  0.00      TSHR H  
ATOM     73  HB2 TYR     5      50.152  26.654  60.735  1.00  0.00      TSHR H  
ATOM     74  HD1 TYR     5      48.446  24.934  60.209  1.00  0.00      TSHR H  
ATOM     75  HD2 TYR     5      47.912  28.988  58.940  1.00  0.00      TSHR H  
ATOM     76  HE1 TYR     5      46.126  24.408  59.469  1.00  0.00      TSHR H  
ATOM     77  HE2 TYR     5      45.643  28.437  58.128  1.00  0.00      TSHR H  
ATOM     78  HH  TYR     5      44.478  25.059  58.100  1.00  0.00      TSHR H  
ATOM     79  N   LYS     6      50.243  28.843  57.187  1.00 58.44      TSHR N  
ATOM     80  CA  LYS     6      49.649  29.529  56.060  1.00 58.44      TSHR C  
ATOM     81  C   LYS     6      50.203  29.036  54.744  1.00 58.44      TSHR C  
ATOM     82  O   LYS     6      49.443  28.779  53.809  1.00 58.44      TSHR O  
ATOM     83  CB  LYS     6      49.814  31.067  56.108  1.00 58.44      TSHR C  
ATOM     84  CG  LYS     6      49.154  31.727  54.881  1.00 58.44      TSHR C  
ATOM     85  CD  LYS     6      49.018  33.252  54.947  1.00 58.44      TSHR C  
ATOM     86  CE  LYS     6      48.322  33.845  53.712  1.00 58.44      TSHR C  
ATOM     87  NZ  LYS     6      49.112  33.579  52.485  1.00 58.44      TSHR N1+
ATOM     88  HN  LYS     6      50.762  29.393  57.851  1.00  0.00      TSHR H  
ATOM     89  HA  LYS     6      48.591  29.299  56.067  1.00  0.00      TSHR H  
ATOM     90  HB1 LYS     6      50.894  31.330  56.142  1.00  0.00      TSHR H  
ATOM     91  HB2 LYS     6      49.345  31.445  57.042  1.00  0.00      TSHR H  
ATOM     92  HG1 LYS     6      48.148  31.272  54.761  1.00  0.00      TSHR H  
ATOM     93  HG2 LYS     6      49.752  31.456  53.983  1.00  0.00      TSHR H  
ATOM     94  HD1 LYS     6      50.026  33.706  55.075  1.00  0.00      TSHR H  
ATOM     95  HD2 LYS     6      48.422  33.514  55.852  1.00  0.00      TSHR H  
ATOM     96  HE1 LYS     6      48.204  34.944  53.819  1.00  0.00      TSHR H  
ATOM     97  HE2 LYS     6      47.318  33.385  53.580  1.00  0.00      TSHR H  
ATOM     98  HZ1 LYS     6      49.221  32.554  52.357  1.00  0.00      TSHR H  
ATOM     99  HZ2 LYS     6      50.055  34.007  52.582  1.00  0.00      TSHR H  
ATOM    100  HZ3 LYS     6      48.636  33.981  51.652  1.00  0.00      TSHR H  
ATOM    101  N   PHE     7      51.542  28.853  54.659  1.00 31.49      TSHR N  
ATOM    102  CA  PHE     7      52.181  28.317  53.470  1.00 31.49      TSHR C  
ATOM    103  C   PHE     7      51.702  26.929  53.155  1.00 31.49      TSHR C  
ATOM    104  O   PHE     7      51.408  26.602  52.010  1.00 31.49      TSHR O  
ATOM    105  CB  PHE     7      53.721  28.255  53.537  1.00 31.49      TSHR C  
ATOM    106  CG  PHE     7      54.270  29.644  53.473  1.00 31.49      TSHR C  
ATOM    107  CD1 PHE     7      54.235  30.380  52.275  1.00 31.49      TSHR C  
ATOM    108  CD2 PHE     7      54.819  30.233  54.615  1.00 31.49      TSHR C  
ATOM    109  CE1 PHE     7      54.703  31.701  52.240  1.00 31.49      TSHR C  
ATOM    110  CE2 PHE     7      55.258  31.559  54.594  1.00 31.49      TSHR C  
ATOM    111  CZ  PHE     7      55.197  32.297  53.407  1.00 31.49      TSHR C  
ATOM    112  HN  PHE     7      52.132  29.092  55.440  1.00  0.00      TSHR H  
ATOM    113  HA  PHE     7      51.888  28.944  52.643  1.00  0.00      TSHR H  
ATOM    114  HB1 PHE     7      54.132  27.706  52.661  1.00  0.00      TSHR H  
ATOM    115  HB2 PHE     7      54.054  27.752  54.470  1.00  0.00      TSHR H  
ATOM    116  HD1 PHE     7      53.851  29.922  51.377  1.00  0.00      TSHR H  
ATOM    117  HD2 PHE     7      54.889  29.653  55.520  1.00  0.00      TSHR H  
ATOM    118  HE1 PHE     7      54.689  32.258  51.315  1.00  0.00      TSHR H  
ATOM    119  HE2 PHE     7      55.658  32.011  55.485  1.00  0.00      TSHR H  
ATOM    120  HZ  PHE     7      55.550  33.317  53.394  1.00  0.00      TSHR H  
ATOM    121  N   LEU     8      51.541  26.067  54.169  1.00 42.84      TSHR N  
ATOM    122  CA  LEU     8      50.930  24.790  53.913  1.00 42.84      TSHR C  
ATOM    123  C   LEU     8      49.501  24.881  53.427  1.00 42.84      TSHR C  
ATOM    124  O   LEU     8      49.083  24.193  52.499  1.00 42.84      TSHR O  
ATOM    125  CB  LEU     8      50.877  23.950  55.183  1.00 42.84      TSHR C  
ATOM    126  CG  LEU     8      50.152  22.621  54.943  1.00 42.84      TSHR C  
ATOM    127  CD1 LEU     8      50.890  21.783  53.930  1.00 42.84      TSHR C  
ATOM    128  CD2 LEU     8      50.018  21.905  56.250  1.00 42.84      TSHR C  
ATOM    129  HN  LEU     8      51.807  26.284  55.114  1.00  0.00      TSHR H  
ATOM    130  HA  LEU     8      51.512  24.286  53.156  1.00  0.00      TSHR H  
ATOM    131  HB1 LEU     8      50.363  24.510  55.994  1.00  0.00      TSHR H  
ATOM    132  HB2 LEU     8      51.916  23.751  55.532  1.00  0.00      TSHR H  
ATOM    133  HG  LEU     8      49.109  22.766  54.574  1.00  0.00      TSHR H  
ATOM    134 HD11 LEU     8      51.974  21.814  54.178  1.00  0.00      TSHR H  
ATOM    135 HD12 LEU     8      50.756  22.165  52.896  1.00  0.00      TSHR H  
ATOM    136 HD13 LEU     8      50.539  20.731  53.962  1.00  0.00      TSHR H  
ATOM    137 HD21 LEU     8      49.531  22.591  56.932  1.00  0.00      TSHR H  
ATOM    138 HD22 LEU     8      51.005  21.672  56.686  1.00  0.00      TSHR H  
ATOM    139 HD23 LEU     8      49.388  21.003  56.126  1.00  0.00      TSHR H  
ATOM    140  N   ARG     9      48.683  25.733  54.055  1.00 96.48      TSHR N  
ATOM    141  CA  ARG     9      47.307  25.855  53.660  1.00 96.48      TSHR C  
ATOM    142  C   ARG     9      47.156  26.350  52.223  1.00 96.48      TSHR C  
ATOM    143  O   ARG     9      46.331  25.849  51.458  1.00 96.48      TSHR O  
ATOM    144  CB  ARG     9      46.579  26.775  54.637  1.00 96.48      TSHR C  
ATOM    145  CG  ARG     9      45.065  26.832  54.378  1.00 96.48      TSHR C  
ATOM    146  CD  ARG     9      44.337  27.900  55.188  1.00 96.48      TSHR C  
ATOM    147  NE  ARG     9      45.051  29.198  54.945  1.00 96.48      TSHR N  
ATOM    148  CZ  ARG     9      44.947  30.281  55.722  1.00 96.48      TSHR C  
ATOM    149  NH1 ARG     9      44.192  30.255  56.827  1.00 96.48      TSHR N1+
ATOM    150  NH2 ARG     9      45.608  31.402  55.381  1.00 96.48      TSHR N  
ATOM    151  HN  ARG     9      48.999  26.265  54.851  1.00  0.00      TSHR H  
ATOM    152  HA  ARG     9      46.851  24.878  53.734  1.00  0.00      TSHR H  
ATOM    153  HB1 ARG     9      47.058  27.774  54.570  1.00  0.00      TSHR H  
ATOM    154  HB2 ARG     9      46.746  26.404  55.674  1.00  0.00      TSHR H  
ATOM    155  HG1 ARG     9      44.621  25.836  54.601  1.00  0.00      TSHR H  
ATOM    156  HG2 ARG     9      44.881  27.019  53.300  1.00  0.00      TSHR H  
ATOM    157  HD1 ARG     9      44.373  27.641  56.267  1.00  0.00      TSHR H  
ATOM    158  HD2 ARG     9      43.281  27.996  54.847  1.00  0.00      TSHR H  
ATOM    159  HE  ARG     9      45.675  29.235  54.161  1.00  0.00      TSHR H  
ATOM    160 HH11 ARG     9      43.713  29.435  57.044  1.00  0.00      TSHR H  
ATOM    161 HH12 ARG     9      44.137  31.073  57.412  1.00  0.00      TSHR H  
ATOM    162 HH21 ARG     9      46.088  31.428  54.532  1.00  0.00      TSHR H  
ATOM    163 HH22 ARG     9      45.510  32.205  55.969  1.00  0.00      TSHR H  
ATOM    164  N   ILE    10      47.987  27.331  51.804  1.00110.08      TSHR N  
ATOM    165  CA  ILE    10      47.938  27.851  50.446  1.00110.08      TSHR C  
ATOM    166  C   ILE    10      48.325  26.819  49.406  1.00110.08      TSHR C  
ATOM    167  O   ILE    10      47.669  26.677  48.375  1.00110.08      TSHR O  
ATOM    168  CB  ILE    10      48.717  29.158  50.228  1.00110.08      TSHR C  
ATOM    169  CG1 ILE    10      50.247  28.968  50.253  1.00110.08      TSHR C  
ATOM    170  CG2 ILE    10      48.279  30.194  51.288  1.00110.08      TSHR C  
ATOM    171  CD  ILE    10      51.090  30.205  49.951  1.00110.08      TSHR C  
ATOM    172  HN  ILE    10      48.656  27.740  52.436  1.00  0.00      TSHR H  
ATOM    173  HA  ILE    10      46.903  28.068  50.251  1.00  0.00      TSHR H  
ATOM    174  HB  ILE    10      48.446  29.551  49.219  1.00  0.00      TSHR H  
ATOM    175 HG11 ILE    10      50.549  28.202  49.509  1.00  0.00      TSHR H  
ATOM    176 HG12 ILE    10      50.499  28.585  51.258  1.00  0.00      TSHR H  
ATOM    177 HG21 ILE    10      47.561  29.762  52.014  1.00  0.00      TSHR H  
ATOM    178 HG22 ILE    10      47.798  31.061  50.794  1.00  0.00      TSHR H  
ATOM    179 HG23 ILE    10      49.161  30.535  51.866  1.00  0.00      TSHR H  
ATOM    180  HD1 ILE    10      51.008  30.959  50.758  1.00  0.00      TSHR H  
ATOM    181  HD2 ILE    10      50.780  30.654  48.984  1.00  0.00      TSHR H  
ATOM    182  HD3 ILE    10      52.157  29.902  49.865  1.00  0.00      TSHR H  
ATOM    183  N   VAL    11      49.402  26.038  49.665  1.00113.49      TSHR N  
ATOM    184  CA  VAL    11      49.897  25.075  48.708  1.00113.49      TSHR C  
ATOM    185  C   VAL    11      48.904  23.941  48.586  1.00113.49      TSHR C  
ATOM    186  O   VAL    11      48.583  23.522  47.480  1.00113.49      TSHR O  
ATOM    187  CB  VAL    11      51.319  24.587  48.989  1.00113.49      TSHR C  
ATOM    188  CG1 VAL    11      52.310  25.767  49.071  1.00113.49      TSHR C  
ATOM    189  CG2 VAL    11      51.383  23.777  50.282  1.00113.49      TSHR C  
ATOM    190  HN  VAL    11      49.929  26.137  50.513  1.00  0.00      TSHR H  
ATOM    191  HA  VAL    11      49.926  25.564  47.744  1.00  0.00      TSHR H  
ATOM    192  HB  VAL    11      51.655  23.924  48.157  1.00  0.00      TSHR H  
ATOM    193 HG11 VAL    11      51.947  26.557  49.754  1.00  0.00      TSHR H  
ATOM    194 HG12 VAL    11      52.488  26.218  48.076  1.00  0.00      TSHR H  
ATOM    195 HG13 VAL    11      53.281  25.408  49.480  1.00  0.00      TSHR H  
ATOM    196 HG21 VAL    11      50.454  23.836  50.851  1.00  0.00      TSHR H  
ATOM    197 HG22 VAL    11      52.182  24.161  50.949  1.00  0.00      TSHR H  
ATOM    198 HG23 VAL    11      51.556  22.708  50.049  1.00  0.00      TSHR H  
ATOM    199  N   VAL    12      48.322  23.465  49.718  1.00 89.11      TSHR N  
ATOM    200  CA  VAL    12      47.410  22.343  49.725  1.00 89.11      TSHR C  
ATOM    201  C   VAL    12      46.152  22.636  48.938  1.00 89.11      TSHR C  
ATOM    202  O   VAL    12      45.711  21.806  48.145  1.00 89.11      TSHR O  
ATOM    203  CB  VAL    12      47.086  21.819  51.124  1.00 89.11      TSHR C  
ATOM    204  CG1 VAL    12      46.196  22.745  51.962  1.00 89.11      TSHR C  
ATOM    205  CG2 VAL    12      46.403  20.461  51.000  1.00 89.11      TSHR C  
ATOM    206  HN  VAL    12      48.544  23.858  50.617  1.00  0.00      TSHR H  
ATOM    207  HA  VAL    12      47.917  21.540  49.206  1.00  0.00      TSHR H  
ATOM    208  HB  VAL    12      48.045  21.683  51.682  1.00  0.00      TSHR H  
ATOM    209 HG11 VAL    12      45.233  22.977  51.465  1.00  0.00      TSHR H  
ATOM    210 HG12 VAL    12      46.745  23.679  52.142  1.00  0.00      TSHR H  
ATOM    211 HG13 VAL    12      45.966  22.281  52.944  1.00  0.00      TSHR H  
ATOM    212 HG21 VAL    12      47.165  19.664  50.894  1.00  0.00      TSHR H  
ATOM    213 HG22 VAL    12      45.697  20.423  50.152  1.00  0.00      TSHR H  
ATOM    214 HG23 VAL    12      45.787  20.255  51.893  1.00  0.00      TSHR H  
ATOM    215  N   TRP    13      45.558  23.849  49.081  1.00 73.77      TSHR N  
ATOM    216  CA  TRP    13      44.361  24.189  48.335  1.00 73.77      TSHR C  
ATOM    217  C   TRP    13      44.637  24.272  46.860  1.00 73.77      TSHR C  
ATOM    218  O   TRP    13      43.837  23.823  46.038  1.00 73.77      TSHR O  
ATOM    219  CB  TRP    13      43.628  25.474  48.819  1.00 73.77      TSHR C  
ATOM    220  CG  TRP    13      44.232  26.858  48.514  1.00 73.77      TSHR C  
ATOM    221  CD1 TRP    13      44.560  27.448  47.320  1.00 73.77      TSHR C  
ATOM    222  CD2 TRP    13      44.432  27.851  49.506  1.00 73.77      TSHR C  
ATOM    223  CE2 TRP    13      44.992  28.985  48.874  1.00 73.77      TSHR C  
ATOM    224  CE3 TRP    13      44.164  27.870  50.872  1.00 73.77      TSHR C  
ATOM    225  NE1 TRP    13      45.097  28.700  47.529  1.00 73.77      TSHR N  
ATOM    226  CZ2 TRP    13      45.321  30.125  49.581  1.00 73.77      TSHR C  
ATOM    227  CZ3 TRP    13      44.443  29.034  51.575  1.00 73.77      TSHR C  
ATOM    228  CH2 TRP    13      45.030  30.146  50.959  1.00 73.77      TSHR C  
ATOM    229  HN  TRP    13      45.925  24.531  49.719  1.00  0.00      TSHR H  
ATOM    230  HA  TRP    13      43.674  23.365  48.474  1.00  0.00      TSHR H  
ATOM    231  HB1 TRP    13      43.491  25.373  49.918  1.00  0.00      TSHR H  
ATOM    232  HB2 TRP    13      42.614  25.472  48.364  1.00  0.00      TSHR H  
ATOM    233  HD1 TRP    13      44.404  27.017  46.344  1.00  0.00      TSHR H  
ATOM    234  HE1 TRP    13      45.513  29.267  46.866  1.00  0.00      TSHR H  
ATOM    235  HE3 TRP    13      43.746  27.005  51.372  1.00  0.00      TSHR H  
ATOM    236  HZ2 TRP    13      45.783  30.973  49.110  1.00  0.00      TSHR H  
ATOM    237  HZ3 TRP    13      44.171  29.087  52.612  1.00  0.00      TSHR H  
ATOM    238  HH2 TRP    13      45.274  31.016  51.543  1.00  0.00      TSHR H  
ATOM    239  N   PHE    14      45.813  24.845  46.501  1.00 33.20      TSHR N  
ATOM    240  CA  PHE    14      46.220  25.013  45.127  1.00 33.20      TSHR C  
ATOM    241  C   PHE    14      46.389  23.650  44.512  1.00 33.20      TSHR C  
ATOM    242  O   PHE    14      45.859  23.368  43.437  1.00 33.20      TSHR O  
ATOM    243  CB  PHE    14      47.543  25.823  45.020  1.00 33.20      TSHR C  
ATOM    244  CG  PHE    14      47.881  26.029  43.566  1.00 33.20      TSHR C  
ATOM    245  CD1 PHE    14      47.257  27.049  42.834  1.00 33.20      TSHR C  
ATOM    246  CD2 PHE    14      48.685  25.093  42.891  1.00 33.20      TSHR C  
ATOM    247  CE1 PHE    14      47.424  27.128  41.445  1.00 33.20      TSHR C  
ATOM    248  CE2 PHE    14      48.839  25.157  41.502  1.00 33.20      TSHR C  
ATOM    249  CZ  PHE    14      48.210  26.179  40.779  1.00 33.20      TSHR C  
ATOM    250  HN  PHE    14      46.437  25.205  47.201  1.00  0.00      TSHR H  
ATOM    251  HA  PHE    14      45.421  25.520  44.603  1.00  0.00      TSHR H  
ATOM    252  HB1 PHE    14      48.380  25.291  45.520  1.00  0.00      TSHR H  
ATOM    253  HB2 PHE    14      47.423  26.816  45.504  1.00  0.00      TSHR H  
ATOM    254  HD1 PHE    14      46.608  27.749  43.339  1.00  0.00      TSHR H  
ATOM    255  HD2 PHE    14      49.126  24.273  43.440  1.00  0.00      TSHR H  
ATOM    256  HE1 PHE    14      46.929  27.909  40.887  1.00  0.00      TSHR H  
ATOM    257  HE2 PHE    14      49.424  24.408  40.989  1.00  0.00      TSHR H  
ATOM    258  HZ  PHE    14      48.324  26.228  39.706  1.00  0.00      TSHR H  
ATOM    259  N   VAL    15      47.084  22.757  45.253  1.00 32.78      TSHR N  
ATOM    260  CA  VAL    15      47.306  21.395  44.843  1.00 32.78      TSHR C  
ATOM    261  C   VAL    15      45.981  20.677  44.676  1.00 32.78      TSHR C  
ATOM    262  O   VAL    15      45.709  20.067  43.644  1.00 32.78      TSHR O  
ATOM    263  CB  VAL    15      48.182  20.629  45.837  1.00 32.78      TSHR C  
ATOM    264  CG1 VAL    15      48.303  19.127  45.501  1.00 32.78      TSHR C  
ATOM    265  CG2 VAL    15      49.602  21.234  45.867  1.00 32.78      TSHR C  
ATOM    266  HN  VAL    15      47.520  23.039  46.120  1.00  0.00      TSHR H  
ATOM    267  HA  VAL    15      47.791  21.467  43.890  1.00  0.00      TSHR H  
ATOM    268  HB  VAL    15      47.720  20.735  46.845  1.00  0.00      TSHR H  
ATOM    269 HG11 VAL    15      49.017  18.988  44.665  1.00  0.00      TSHR H  
ATOM    270 HG12 VAL    15      47.346  18.651  45.211  1.00  0.00      TSHR H  
ATOM    271 HG13 VAL    15      48.704  18.578  46.376  1.00  0.00      TSHR H  
ATOM    272 HG21 VAL    15      49.593  22.332  45.728  1.00  0.00      TSHR H  
ATOM    273 HG22 VAL    15      50.229  20.802  45.062  1.00  0.00      TSHR H  
ATOM    274 HG23 VAL    15      50.083  21.011  46.843  1.00  0.00      TSHR H  
ATOM    275  N   SER    16      45.078  20.801  45.672  1.00 77.40      TSHR N  
ATOM    276  CA  SER    16      43.776  20.160  45.638  1.00 77.40      TSHR C  
ATOM    277  C   SER    16      42.960  20.575  44.446  1.00 77.40      TSHR C  
ATOM    278  O   SER    16      42.496  19.727  43.684  1.00 77.40      TSHR O  
ATOM    279  CB  SER    16      42.937  20.522  46.895  1.00 77.40      TSHR C  
ATOM    280  OG  SER    16      41.662  19.874  46.920  1.00 77.40      TSHR O  
ATOM    281  HN  SER    16      45.323  21.308  46.511  1.00  0.00      TSHR H  
ATOM    282  HA  SER    16      43.935  19.093  45.577  1.00  0.00      TSHR H  
ATOM    283  HB1 SER    16      42.782  21.622  46.939  1.00  0.00      TSHR H  
ATOM    284  HB2 SER    16      43.502  20.255  47.808  1.00  0.00      TSHR H  
ATOM    285  HG1 SER    16      41.805  18.931  46.792  1.00  0.00      TSHR H  
ATOM    286  N   LEU    17      42.813  21.901  44.226  1.00 49.98      TSHR N  
ATOM    287  CA  LEU    17      42.010  22.373  43.128  1.00 49.98      TSHR C  
ATOM    288  C   LEU    17      42.625  22.040  41.797  1.00 49.98      TSHR C  
ATOM    289  O   LEU    17      41.944  21.518  40.913  1.00 49.98      TSHR O  
ATOM    290  CB  LEU    17      41.771  23.900  43.163  1.00 49.98      TSHR C  
ATOM    291  CG  LEU    17      40.875  24.392  42.001  1.00 49.98      TSHR C  
ATOM    292  CD1 LEU    17      39.482  23.739  42.063  1.00 49.98      TSHR C  
ATOM    293  CD2 LEU    17      40.783  25.922  41.942  1.00 49.98      TSHR C  
ATOM    294  HN  LEU    17      43.224  22.590  44.839  1.00  0.00      TSHR H  
ATOM    295  HA  LEU    17      41.062  21.857  43.183  1.00  0.00      TSHR H  
ATOM    296  HB1 LEU    17      42.748  24.430  43.131  1.00  0.00      TSHR H  
ATOM    297  HB2 LEU    17      41.282  24.162  44.126  1.00  0.00      TSHR H  
ATOM    298  HG  LEU    17      41.345  24.089  41.034  1.00  0.00      TSHR H  
ATOM    299 HD11 LEU    17      39.022  23.889  43.061  1.00  0.00      TSHR H  
ATOM    300 HD12 LEU    17      39.552  22.647  41.869  1.00  0.00      TSHR H  
ATOM    301 HD13 LEU    17      38.813  24.175  41.294  1.00  0.00      TSHR H  
ATOM    302 HD21 LEU    17      41.799  26.363  41.849  1.00  0.00      TSHR H  
ATOM    303 HD22 LEU    17      40.295  26.321  42.854  1.00  0.00      TSHR H  
ATOM    304 HD23 LEU    17      40.189  26.227  41.053  1.00  0.00      TSHR H  
ATOM    305  N   LEU    18      43.943  22.300  41.624  1.00 93.76      TSHR N  
ATOM    306  CA  LEU    18      44.583  22.081  40.347  1.00 93.76      TSHR C  
ATOM    307  C   LEU    18      44.558  20.624  39.981  1.00 93.76      TSHR C  
ATOM    308  O   LEU    18      44.168  20.280  38.867  1.00 93.76      TSHR O  
ATOM    309  CB  LEU    18      46.044  22.596  40.330  1.00 93.76      TSHR C  
ATOM    310  CG  LEU    18      46.748  22.634  38.944  1.00 93.76      TSHR C  
ATOM    311  CD1 LEU    18      47.042  21.257  38.334  1.00 93.76      TSHR C  
ATOM    312  CD2 LEU    18      45.986  23.474  37.911  1.00 93.76      TSHR C  
ATOM    313  HN  LEU    18      44.520  22.678  42.361  1.00  0.00      TSHR H  
ATOM    314  HA  LEU    18      44.006  22.615  39.606  1.00  0.00      TSHR H  
ATOM    315  HB1 LEU    18      46.654  21.996  41.040  1.00  0.00      TSHR H  
ATOM    316  HB2 LEU    18      46.035  23.636  40.726  1.00  0.00      TSHR H  
ATOM    317  HG  LEU    18      47.739  23.119  39.126  1.00  0.00      TSHR H  
ATOM    318 HD11 LEU    18      46.227  20.935  37.654  1.00  0.00      TSHR H  
ATOM    319 HD12 LEU    18      47.103  20.508  39.143  1.00  0.00      TSHR H  
ATOM    320 HD13 LEU    18      47.993  21.260  37.765  1.00  0.00      TSHR H  
ATOM    321 HD21 LEU    18      45.780  24.489  38.306  1.00  0.00      TSHR H  
ATOM    322 HD22 LEU    18      45.023  22.982  37.655  1.00  0.00      TSHR H  
ATOM    323 HD23 LEU    18      46.584  23.557  36.979  1.00  0.00      TSHR H  
ATOM    324  N   ALA    19      44.910  19.721  40.928  1.00 24.41      TSHR N  
ATOM    325  CA  ALA    19      44.887  18.302  40.672  1.00 24.41      TSHR C  
ATOM    326  C   ALA    19      43.496  17.832  40.366  1.00 24.41      TSHR C  
ATOM    327  O   ALA    19      43.281  17.112  39.394  1.00 24.41      TSHR O  
ATOM    328  CB  ALA    19      45.382  17.494  41.879  1.00 24.41      TSHR C  
ATOM    329  HN  ALA    19      45.193  19.995  41.858  1.00  0.00      TSHR H  
ATOM    330  HA  ALA    19      45.505  18.100  39.807  1.00  0.00      TSHR H  
ATOM    331  HB1 ALA    19      44.742  17.665  42.771  1.00  0.00      TSHR H  
ATOM    332  HB2 ALA    19      46.415  17.794  42.143  1.00  0.00      TSHR H  
ATOM    333  HB3 ALA    19      45.399  16.406  41.652  1.00  0.00      TSHR H  
ATOM    334  N   LEU    20      42.492  18.279  41.155  1.00 38.59      TSHR N  
ATOM    335  CA  LEU    20      41.132  17.877  40.908  1.00 38.59      TSHR C  
ATOM    336  C   LEU    20      40.655  18.296  39.550  1.00 38.59      TSHR C  
ATOM    337  O   LEU    20      40.185  17.465  38.775  1.00 38.59      TSHR O  
ATOM    338  CB  LEU    20      40.140  18.491  41.927  1.00 38.59      TSHR C  
ATOM    339  CG  LEU    20      38.672  18.083  41.670  1.00 38.59      TSHR C  
ATOM    340  CD1 LEU    20      38.498  16.580  41.847  1.00 38.59      TSHR C  
ATOM    341  CD2 LEU    20      37.676  18.833  42.559  1.00 38.59      TSHR C  
ATOM    342  HN  LEU    20      42.652  18.886  41.943  1.00  0.00      TSHR H  
ATOM    343  HA  LEU    20      41.114  16.798  40.934  1.00  0.00      TSHR H  
ATOM    344  HB1 LEU    20      40.219  19.600  41.897  1.00  0.00      TSHR H  
ATOM    345  HB2 LEU    20      40.433  18.167  42.948  1.00  0.00      TSHR H  
ATOM    346  HG  LEU    20      38.399  18.330  40.616  1.00  0.00      TSHR H  
ATOM    347 HD11 LEU    20      38.359  16.331  42.920  1.00  0.00      TSHR H  
ATOM    348 HD12 LEU    20      39.374  16.011  41.483  1.00  0.00      TSHR H  
ATOM    349 HD13 LEU    20      37.614  16.238  41.269  1.00  0.00      TSHR H  
ATOM    350 HD21 LEU    20      37.711  19.922  42.347  1.00  0.00      TSHR H  
ATOM    351 HD22 LEU    20      37.912  18.661  43.630  1.00  0.00      TSHR H  
ATOM    352 HD23 LEU    20      36.646  18.463  42.359  1.00  0.00      TSHR H  
ATOM    353  N   LEU    21      40.821  19.591  39.200  1.00 41.38      TSHR N  
ATOM    354  CA  LEU    21      40.401  20.045  37.903  1.00 41.38      TSHR C  
ATOM    355  C   LEU    21      41.225  19.379  36.826  1.00 41.38      TSHR C  
ATOM    356  O   LEU    21      40.693  18.662  35.985  1.00 41.38      TSHR O  
ATOM    357  CB  LEU    21      40.454  21.582  37.767  1.00 41.38      TSHR C  
ATOM    358  CG  LEU    21      39.536  22.339  38.755  1.00 41.38      TSHR C  
ATOM    359  CD1 LEU    21      39.666  23.853  38.529  1.00 41.38      TSHR C  
ATOM    360  CD2 LEU    21      38.060  21.899  38.713  1.00 41.38      TSHR C  
ATOM    361  HN  LEU    21      41.235  20.266  39.827  1.00  0.00      TSHR H  
ATOM    362  HA  LEU    21      39.379  19.739  37.754  1.00  0.00      TSHR H  
ATOM    363  HB1 LEU    21      40.153  21.872  36.736  1.00  0.00      TSHR H  
ATOM    364  HB2 LEU    21      41.498  21.930  37.929  1.00  0.00      TSHR H  
ATOM    365  HG  LEU    21      39.898  22.122  39.786  1.00  0.00      TSHR H  
ATOM    366 HD11 LEU    21      39.465  24.110  37.469  1.00  0.00      TSHR H  
ATOM    367 HD12 LEU    21      40.692  24.189  38.790  1.00  0.00      TSHR H  
ATOM    368 HD13 LEU    21      38.944  24.406  39.166  1.00  0.00      TSHR H  
ATOM    369 HD21 LEU    21      37.948  20.855  39.074  1.00  0.00      TSHR H  
ATOM    370 HD22 LEU    21      37.654  21.970  37.684  1.00  0.00      TSHR H  
ATOM    371 HD23 LEU    21      37.451  22.551  39.375  1.00  0.00      TSHR H  
ATOM    372  N   GLY    22      42.565  19.463  36.873  1.00 23.22      TSHR N  
ATOM    373  CA  GLY    22      43.385  18.932  35.801  1.00 23.22      TSHR C  
ATOM    374  C   GLY    22      43.135  17.473  35.498  1.00 23.22      TSHR C  
ATOM    375  O   GLY    22      43.022  17.087  34.337  1.00 23.22      TSHR O  
ATOM    376  HN  GLY    22      43.050  19.884  37.660  1.00  0.00      TSHR H  
ATOM    377  HA1 GLY    22      44.412  19.046  36.107  1.00  0.00      TSHR H  
ATOM    378  HA2 GLY    22      43.146  19.492  34.906  1.00  0.00      TSHR H  
ATOM    379  N   ASN    23      42.965  16.636  36.546  1.00 32.02      TSHR N  
ATOM    380  CA  ASN    23      42.627  15.238  36.373  1.00 32.02      TSHR C  
ATOM    381  C   ASN    23      41.250  14.982  35.780  1.00 32.02      TSHR C  
ATOM    382  O   ASN    23      41.090  14.107  34.930  1.00 32.02      TSHR O  
ATOM    383  CB  ASN    23      42.784  14.407  37.656  1.00 32.02      TSHR C  
ATOM    384  CG  ASN    23      44.272  14.347  37.980  1.00 32.02      TSHR C  
ATOM    385  ND2 ASN    23      44.645  14.743  39.216  1.00 32.02      TSHR N  
ATOM    386  OD1 ASN    23      45.089  13.973  37.137  1.00 32.02      TSHR O  
ATOM    387  HN  ASN    23      43.043  16.969  37.494  1.00  0.00      TSHR H  
ATOM    388  HA  ASN    23      43.339  14.850  35.666  1.00  0.00      TSHR H  
ATOM    389  HB1 ASN    23      42.446  13.362  37.486  1.00  0.00      TSHR H  
ATOM    390  HB2 ASN    23      42.198  14.854  38.483  1.00  0.00      TSHR H  
ATOM    391 HD21 ASN    23      45.620  14.728  39.414  1.00  0.00      TSHR H  
ATOM    392 HD22 ASN    23      43.989  15.275  39.755  1.00  0.00      TSHR H  
ATOM    393  N   VAL    24      40.199  15.735  36.184  1.00 26.68      TSHR N  
ATOM    394  CA  VAL    24      38.874  15.560  35.592  1.00 26.68      TSHR C  
ATOM    395  C   VAL    24      38.866  15.964  34.126  1.00 26.68      TSHR C  
ATOM    396  O   VAL    24      38.281  15.280  33.286  1.00 26.68      TSHR O  
ATOM    397  CB  VAL    24      37.714  16.231  36.337  1.00 26.68      TSHR C  
ATOM    398  CG1 VAL    24      37.689  15.743  37.801  1.00 26.68      TSHR C  
ATOM    399  CG2 VAL    24      37.767  17.769  36.293  1.00 26.68      TSHR C  
ATOM    400  HN  VAL    24      40.302  16.463  36.869  1.00  0.00      TSHR H  
ATOM    401  HA  VAL    24      38.667  14.498  35.613  1.00  0.00      TSHR H  
ATOM    402  HB  VAL    24      36.755  15.923  35.856  1.00  0.00      TSHR H  
ATOM    403 HG11 VAL    24      38.709  15.690  38.233  1.00  0.00      TSHR H  
ATOM    404 HG12 VAL    24      37.230  14.738  37.878  1.00  0.00      TSHR H  
ATOM    405 HG13 VAL    24      37.106  16.456  38.422  1.00  0.00      TSHR H  
ATOM    406 HG21 VAL    24      37.843  18.168  35.262  1.00  0.00      TSHR H  
ATOM    407 HG22 VAL    24      38.638  18.106  36.878  1.00  0.00      TSHR H  
ATOM    408 HG23 VAL    24      36.859  18.208  36.754  1.00  0.00      TSHR H  
ATOM    409  N   PHE    25      39.569  17.072  33.781  1.00 55.36      TSHR N  
ATOM    410  CA  PHE    25      39.691  17.564  32.422  1.00 55.36      TSHR C  
ATOM    411  C   PHE    25      40.473  16.581  31.558  1.00 55.36      TSHR C  
ATOM    412  O   PHE    25      40.083  16.322  30.419  1.00 55.36      TSHR O  
ATOM    413  CB  PHE    25      40.280  19.010  32.338  1.00 55.36      TSHR C  
ATOM    414  CG  PHE    25      39.254  20.074  32.737  1.00 55.36      TSHR C  
ATOM    415  CD1 PHE    25      39.084  20.493  34.062  1.00 55.36      TSHR C  
ATOM    416  CD2 PHE    25      38.458  20.720  31.781  1.00 55.36      TSHR C  
ATOM    417  CE1 PHE    25      38.105  21.407  34.456  1.00 55.36      TSHR C  
ATOM    418  CE2 PHE    25      37.479  21.660  32.153  1.00 55.36      TSHR C  
ATOM    419  CZ  PHE    25      37.286  21.983  33.493  1.00 55.36      TSHR C  
ATOM    420  HN  PHE    25      40.044  17.595  34.499  1.00  0.00      TSHR H  
ATOM    421  HA  PHE    25      38.695  17.581  31.998  1.00  0.00      TSHR H  
ATOM    422  HB1 PHE    25      40.590  19.225  31.292  1.00  0.00      TSHR H  
ATOM    423  HB2 PHE    25      41.172  19.091  32.995  1.00  0.00      TSHR H  
ATOM    424  HD1 PHE    25      39.732  20.135  34.803  1.00  0.00      TSHR H  
ATOM    425  HD2 PHE    25      38.633  20.491  30.753  1.00  0.00      TSHR H  
ATOM    426  HE1 PHE    25      37.993  21.670  35.496  1.00  0.00      TSHR H  
ATOM    427  HE2 PHE    25      36.854  22.168  31.442  1.00  0.00      TSHR H  
ATOM    428  HZ  PHE    25      36.525  22.698  33.771  1.00  0.00      TSHR H  
ATOM    429  N   VAL    26      41.561  15.947  32.082  1.00120.53      TSHR N  
ATOM    430  CA  VAL    26      42.221  14.877  31.341  1.00120.53      TSHR C  
ATOM    431  C   VAL    26      41.408  13.618  31.237  1.00120.53      TSHR C  
ATOM    432  O   VAL    26      41.593  12.864  30.296  1.00120.53      TSHR O  
ATOM    433  CB  VAL    26      43.617  14.426  31.745  1.00120.53      TSHR C  
ATOM    434  CG1 VAL    26      44.570  15.624  31.761  1.00120.53      TSHR C  
ATOM    435  CG2 VAL    26      43.605  13.714  33.095  1.00120.53      TSHR C  
ATOM    436  HN  VAL    26      41.935  16.189  32.984  1.00  0.00      TSHR H  
ATOM    437  HA  VAL    26      42.341  15.248  30.341  1.00  0.00      TSHR H  
ATOM    438  HB  VAL    26      44.001  13.694  30.992  1.00  0.00      TSHR H  
ATOM    439 HG11 VAL    26      44.203  16.411  32.446  1.00  0.00      TSHR H  
ATOM    440 HG12 VAL    26      44.684  16.056  30.747  1.00  0.00      TSHR H  
ATOM    441 HG13 VAL    26      45.555  15.283  32.136  1.00  0.00      TSHR H  
ATOM    442 HG21 VAL    26      42.924  12.837  33.116  1.00  0.00      TSHR H  
ATOM    443 HG22 VAL    26      43.256  14.439  33.843  1.00  0.00      TSHR H  
ATOM    444 HG23 VAL    26      44.619  13.363  33.372  1.00  0.00      TSHR H  
ATOM    445  N   LEU    27      40.486  13.295  32.167  1.00 55.57      TSHR N  
ATOM    446  CA  LEU    27      39.587  12.205  31.861  1.00 55.57      TSHR C  
ATOM    447  C   LEU    27      38.633  12.596  30.768  1.00 55.57      TSHR C  
ATOM    448  O   LEU    27      38.481  11.885  29.775  1.00 55.57      TSHR O  
ATOM    449  CB  LEU    27      38.741  11.741  33.058  1.00 55.57      TSHR C  
ATOM    450  CG  LEU    27      37.841  10.541  32.696  1.00 55.57      TSHR C  
ATOM    451  CD1 LEU    27      38.716   9.361  32.251  1.00 55.57      TSHR C  
ATOM    452  CD2 LEU    27      36.908  10.175  33.851  1.00 55.57      TSHR C  
ATOM    453  HN  LEU    27      40.401  13.777  33.043  1.00  0.00      TSHR H  
ATOM    454  HA  LEU    27      40.177  11.378  31.491  1.00  0.00      TSHR H  
ATOM    455  HB1 LEU    27      38.116  12.577  33.437  1.00  0.00      TSHR H  
ATOM    456  HB2 LEU    27      39.429  11.434  33.876  1.00  0.00      TSHR H  
ATOM    457  HG  LEU    27      37.172  10.810  31.844  1.00  0.00      TSHR H  
ATOM    458 HD11 LEU    27      39.536   9.211  32.981  1.00  0.00      TSHR H  
ATOM    459 HD12 LEU    27      39.181   9.558  31.261  1.00  0.00      TSHR H  
ATOM    460 HD13 LEU    27      38.122   8.430  32.159  1.00  0.00      TSHR H  
ATOM    461 HD21 LEU    27      36.195  11.002  34.049  1.00  0.00      TSHR H  
ATOM    462 HD22 LEU    27      37.499   9.980  34.769  1.00  0.00      TSHR H  
ATOM    463 HD23 LEU    27      36.325   9.265  33.590  1.00  0.00      TSHR H  
ATOM    464  N   LEU    28      38.022  13.794  30.903  1.00 93.83      TSHR N  
ATOM    465  CA  LEU    28      37.012  14.268  29.988  1.00 93.83      TSHR C  
ATOM    466  C   LEU    28      37.537  14.278  28.584  1.00 93.83      TSHR C  
ATOM    467  O   LEU    28      36.916  13.701  27.695  1.00 93.83      TSHR O  
ATOM    468  CB  LEU    28      36.531  15.684  30.401  1.00 93.83      TSHR C  
ATOM    469  CG  LEU    28      35.382  16.299  29.566  1.00 93.83      TSHR C  
ATOM    470  CD1 LEU    28      35.842  16.814  28.195  1.00 93.83      TSHR C  
ATOM    471  CD2 LEU    28      34.168  15.364  29.453  1.00 93.83      TSHR C  
ATOM    472  HN  LEU    28      38.196  14.368  31.714  1.00  0.00      TSHR H  
ATOM    473  HA  LEU    28      36.192  13.567  30.014  1.00  0.00      TSHR H  
ATOM    474  HB1 LEU    28      37.393  16.387  30.392  1.00  0.00      TSHR H  
ATOM    475  HB2 LEU    28      36.179  15.616  31.455  1.00  0.00      TSHR H  
ATOM    476  HG  LEU    28      35.041  17.208  30.122  1.00  0.00      TSHR H  
ATOM    477 HD11 LEU    28      36.120  16.010  27.494  1.00  0.00      TSHR H  
ATOM    478 HD12 LEU    28      36.738  17.450  28.312  1.00  0.00      TSHR H  
ATOM    479 HD13 LEU    28      35.035  17.399  27.710  1.00  0.00      TSHR H  
ATOM    480 HD21 LEU    28      33.742  15.155  30.455  1.00  0.00      TSHR H  
ATOM    481 HD22 LEU    28      34.455  14.398  28.989  1.00  0.00      TSHR H  
ATOM    482 HD23 LEU    28      33.385  15.828  28.817  1.00  0.00      TSHR H  
ATOM    483  N   ILE    29      38.746  14.840  28.375  1.00 43.05      TSHR N  
ATOM    484  CA  ILE    29      39.307  14.969  27.053  1.00 43.05      TSHR C  
ATOM    485  C   ILE    29      39.441  13.652  26.315  1.00 43.05      TSHR C  
ATOM    486  O   ILE    29      39.119  13.539  25.133  1.00 43.05      TSHR O  
ATOM    487  CB  ILE    29      40.646  15.669  27.100  1.00 43.05      TSHR C  
ATOM    488  CG1 ILE    29      41.081  15.958  25.677  1.00 43.05      TSHR C  
ATOM    489  CG2 ILE    29      41.740  14.879  27.820  1.00 43.05      TSHR C  
ATOM    490  CD  ILE    29      42.393  16.696  25.646  1.00 43.05      TSHR C  
ATOM    491  HN  ILE    29      39.253  15.278  29.130  1.00  0.00      TSHR H  
ATOM    492  HA  ILE    29      38.634  15.589  26.476  1.00  0.00      TSHR H  
ATOM    493  HB  ILE    29      40.511  16.635  27.647  1.00  0.00      TSHR H  
ATOM    494 HG11 ILE    29      40.274  16.532  25.207  1.00  0.00      TSHR H  
ATOM    495 HG12 ILE    29      41.141  15.045  25.061  1.00  0.00      TSHR H  
ATOM    496 HG21 ILE    29      42.327  14.264  27.113  1.00  0.00      TSHR H  
ATOM    497 HG22 ILE    29      41.292  14.200  28.556  1.00  0.00      TSHR H  
ATOM    498 HG23 ILE    29      42.429  15.572  28.341  1.00  0.00      TSHR H  
ATOM    499  HD1 ILE    29      43.223  16.039  25.967  1.00  0.00      TSHR H  
ATOM    500  HD2 ILE    29      42.377  17.573  26.332  1.00  0.00      TSHR H  
ATOM    501  HD3 ILE    29      42.597  17.063  24.620  1.00  0.00      TSHR H  
ATOM    502  N   LEU    30      39.895  12.598  27.021  1.00 46.87      TSHR N  
ATOM    503  CA  LEU    30      40.090  11.295  26.454  1.00 46.87      TSHR C  
ATOM    504  C   LEU    30      38.795  10.682  26.024  1.00 46.87      TSHR C  
ATOM    505  O   LEU    30      38.699  10.119  24.942  1.00 46.87      TSHR O  
ATOM    506  CB  LEU    30      40.780  10.359  27.462  1.00 46.87      TSHR C  
ATOM    507  CG  LEU    30      42.156  10.879  27.903  1.00 46.87      TSHR C  
ATOM    508  CD1 LEU    30      42.790   9.961  28.931  1.00 46.87      TSHR C  
ATOM    509  CD2 LEU    30      43.110  11.101  26.747  1.00 46.87      TSHR C  
ATOM    510  HN  LEU    30      40.080  12.692  27.998  1.00  0.00      TSHR H  
ATOM    511  HA  LEU    30      40.692  11.404  25.569  1.00  0.00      TSHR H  
ATOM    512  HB1 LEU    30      40.911   9.351  27.010  1.00  0.00      TSHR H  
ATOM    513  HB2 LEU    30      40.143  10.251  28.369  1.00  0.00      TSHR H  
ATOM    514  HG  LEU    30      42.028  11.870  28.382  1.00  0.00      TSHR H  
ATOM    515 HD11 LEU    30      42.673   8.908  28.597  1.00  0.00      TSHR H  
ATOM    516 HD12 LEU    30      42.287  10.097  29.911  1.00  0.00      TSHR H  
ATOM    517 HD13 LEU    30      43.872  10.169  29.067  1.00  0.00      TSHR H  
ATOM    518 HD21 LEU    30      43.209  12.192  26.591  1.00  0.00      TSHR H  
ATOM    519 HD22 LEU    30      42.762  10.601  25.824  1.00  0.00      TSHR H  
ATOM    520 HD23 LEU    30      44.106  10.696  27.011  1.00  0.00      TSHR H  
ATOM    521  N   LEU    31      37.759  10.801  26.870  1.00 87.63      TSHR N  
ATOM    522  CA  LEU    31      36.469  10.209  26.604  1.00 87.63      TSHR C  
ATOM    523  C   LEU    31      35.712  10.943  25.524  1.00 87.63      TSHR C  
ATOM    524  O   LEU    31      35.067  10.314  24.690  1.00 87.63      TSHR O  
ATOM    525  CB  LEU    31      35.591  10.118  27.875  1.00 87.63      TSHR C  
ATOM    526  CG  LEU    31      35.926   8.922  28.795  1.00 87.63      TSHR C  
ATOM    527  CD1 LEU    31      37.360   8.934  29.323  1.00 87.63      TSHR C  
ATOM    528  CD2 LEU    31      34.965   8.890  29.993  1.00 87.63      TSHR C  
ATOM    529  HN  LEU    31      37.865  11.304  27.732  1.00  0.00      TSHR H  
ATOM    530  HA  LEU    31      36.631   9.207  26.230  1.00  0.00      TSHR H  
ATOM    531  HB1 LEU    31      34.524   9.991  27.577  1.00  0.00      TSHR H  
ATOM    532  HB2 LEU    31      35.670  11.070  28.444  1.00  0.00      TSHR H  
ATOM    533  HG  LEU    31      35.794   7.983  28.208  1.00  0.00      TSHR H  
ATOM    534 HD11 LEU    31      37.479   9.845  29.937  1.00  0.00      TSHR H  
ATOM    535 HD12 LEU    31      38.120   8.950  28.518  1.00  0.00      TSHR H  
ATOM    536 HD13 LEU    31      37.559   8.051  29.962  1.00  0.00      TSHR H  
ATOM    537 HD21 LEU    31      33.925   8.704  29.654  1.00  0.00      TSHR H  
ATOM    538 HD22 LEU    31      34.997   9.862  30.531  1.00  0.00      TSHR H  
ATOM    539 HD23 LEU    31      35.261   8.089  30.703  1.00  0.00      TSHR H  
ATOM    540  N   THR    32      35.753  12.295  25.514  1.00 32.26      TSHR N  
ATOM    541  CA  THR    32      34.999  13.088  24.550  1.00 32.26      TSHR C  
ATOM    542  C   THR    32      35.453  12.910  23.133  1.00 32.26      TSHR C  
ATOM    543  O   THR    32      34.640  12.773  22.221  1.00 32.26      TSHR O  
ATOM    544  CB  THR    32      35.014  14.587  24.824  1.00 32.26      TSHR C  
ATOM    545  CG2 THR    32      34.227  14.786  26.119  1.00 32.26      TSHR C  
ATOM    546  OG1 THR    32      36.347  15.069  24.998  1.00 32.26      TSHR O  
ATOM    547  HN  THR    32      36.292  12.819  26.192  1.00  0.00      TSHR H  
ATOM    548  HA  THR    32      33.975  12.747  24.584  1.00  0.00      TSHR H  
ATOM    549  HB  THR    32      34.506  15.149  24.006  1.00  0.00      TSHR H  
ATOM    550  HG1 THR    32      36.361  16.038  25.018  1.00  0.00      TSHR H  
ATOM    551 HG21 THR    32      34.768  14.301  26.955  1.00  0.00      TSHR H  
ATOM    552 HG22 THR    32      33.219  14.330  26.061  1.00  0.00      TSHR H  
ATOM    553 HG23 THR    32      34.118  15.865  26.347  1.00  0.00      TSHR H  
ATOM    554  N   SER    33      36.775  12.913  22.909  1.00 35.47      TSHR N  
ATOM    555  CA  SER    33      37.295  12.929  21.564  1.00 35.47      TSHR C  
ATOM    556  C   SER    33      37.842  11.573  21.215  1.00 35.47      TSHR C  
ATOM    557  O   SER    33      38.708  11.031  21.888  1.00 35.47      TSHR O  
ATOM    558  CB  SER    33      38.427  13.959  21.392  1.00 35.47      TSHR C  
ATOM    559  OG  SER    33      37.961  15.296  21.533  1.00 35.47      TSHR O  
ATOM    560  HN  SER    33      37.412  13.018  23.679  1.00  0.00      TSHR H  
ATOM    561  HA  SER    33      36.516  13.172  20.855  1.00  0.00      TSHR H  
ATOM    562  HB1 SER    33      38.899  13.857  20.389  1.00  0.00      TSHR H  
ATOM    563  HB2 SER    33      39.180  13.783  22.179  1.00  0.00      TSHR H  
ATOM    564  HG1 SER    33      37.878  15.478  22.483  1.00  0.00      TSHR H  
ATOM    565  N   HSD    34      37.374  10.984  20.096  1.00 36.39      TSHR N  
ATOM    566  CA  HSD    34      37.819   9.678  19.639  1.00 36.39      TSHR C  
ATOM    567  C   HSD    34      39.300   9.625  19.302  1.00 36.39      TSHR C  
ATOM    568  O   HSD    34      39.973   8.641  19.579  1.00 36.39      TSHR O  
ATOM    569  CB  HSD    34      37.025   9.213  18.401  1.00 36.39      TSHR C  
ATOM    570  CG  HSD    34      37.364   7.804  17.990  1.00 36.39      TSHR C  
ATOM    571  CD2 HSD    34      38.363   7.344  17.188  1.00 36.39      TSHR C  
ATOM    572  ND1 HSD    34      36.727   6.683  18.477  1.00 36.39      TSHR N  
ATOM    573  CE1 HSD    34      37.358   5.609  17.940  1.00 36.39      TSHR C  
ATOM    574  NE2 HSD    34      38.354   5.962  17.154  1.00 36.39      TSHR N  
ATOM    575  HN  HSD    34      36.640  11.413  19.579  1.00  0.00      TSHR H  
ATOM    576  HA  HSD    34      37.651   8.976  20.446  1.00  0.00      TSHR H  
ATOM    577  HB1 HSD    34      37.226   9.897  17.549  1.00  0.00      TSHR H  
ATOM    578  HB2 HSD    34      35.938   9.265  18.628  1.00  0.00      TSHR H  
ATOM    579  HD1 HSD    34      35.964   6.670  19.123  1.00  0.00      TSHR H  
ATOM    580  HD2 HSD    34      39.125   7.895  16.651  1.00  0.00      TSHR H  
ATOM    581  HE1 HSD    34      37.071   4.578  18.145  1.00  0.00      TSHR H  
ATOM    582  N   TYR    35      39.856  10.712  18.722  1.00 40.15      TSHR N  
ATOM    583  CA  TYR    35      41.251  10.836  18.307  1.00 40.15      TSHR C  
ATOM    584  C   TYR    35      42.219  10.666  19.448  1.00 40.15      TSHR C  
ATOM    585  O   TYR    35      43.373  10.260  19.301  1.00 40.15      TSHR O  
ATOM    586  CB  TYR    35      41.563  12.253  17.771  1.00 40.15      TSHR C  
ATOM    587  CG  TYR    35      40.743  12.538  16.560  1.00 40.15      TSHR C  
ATOM    588  CD1 TYR    35      39.496  13.175  16.671  1.00 40.15      TSHR C  
ATOM    589  CD2 TYR    35      41.224  12.174  15.294  1.00 40.15      TSHR C  
ATOM    590  CE1 TYR    35      38.736  13.436  15.525  1.00 40.15      TSHR C  
ATOM    591  CE2 TYR    35      40.473  12.450  14.146  1.00 40.15      TSHR C  
ATOM    592  CZ  TYR    35      39.228  13.081  14.264  1.00 40.15      TSHR C  
ATOM    593  OH  TYR    35      38.469  13.375  13.116  1.00 40.15      TSHR O  
ATOM    594  HN  TYR    35      39.276  11.493  18.515  1.00  0.00      TSHR H  
ATOM    595  HA  TYR    35      41.460  10.070  17.572  1.00  0.00      TSHR H  
ATOM    596  HB1 TYR    35      42.634  12.333  17.481  1.00  0.00      TSHR H  
ATOM    597  HB2 TYR    35      41.343  13.029  18.536  1.00  0.00      TSHR H  
ATOM    598  HD1 TYR    35      39.121  13.468  17.640  1.00  0.00      TSHR H  
ATOM    599  HD2 TYR    35      42.185  11.687  15.206  1.00  0.00      TSHR H  
ATOM    600  HE1 TYR    35      37.775  13.922  15.609  1.00  0.00      TSHR H  
ATOM    601  HE2 TYR    35      40.863  12.173  13.178  1.00  0.00      TSHR H  
ATOM    602  HH  TYR    35      38.991  13.130  12.350  1.00  0.00      TSHR H  
ATOM    603  N   LYS    36      41.747  11.033  20.646  1.00145.91      TSHR N  
ATOM    604  CA  LYS    36      42.454  10.864  21.874  1.00145.91      TSHR C  
ATOM    605  C   LYS    36      42.717   9.429  22.194  1.00145.91      TSHR C  
ATOM    606  O   LYS    36      43.814   9.120  22.661  1.00145.91      TSHR O  
ATOM    607  CB  LYS    36      41.660  11.486  23.016  1.00145.91      TSHR C  
ATOM    608  CG  LYS    36      41.513  12.998  22.827  1.00145.91      TSHR C  
ATOM    609  CD  LYS    36      42.809  13.783  22.977  1.00145.91      TSHR C  
ATOM    610  CE  LYS    36      43.390  13.559  24.354  1.00145.91      TSHR C  
ATOM    611  NZ  LYS    36      44.637  14.281  24.460  1.00145.91      TSHR N1+
ATOM    612  HN  LYS    36      40.805  11.352  20.736  1.00  0.00      TSHR H  
ATOM    613  HA  LYS    36      43.411  11.349  21.780  1.00  0.00      TSHR H  
ATOM    614  HB1 LYS    36      42.135  11.248  23.986  1.00  0.00      TSHR H  
ATOM    615  HB2 LYS    36      40.652  11.024  23.071  1.00  0.00      TSHR H  
ATOM    616  HG1 LYS    36      40.786  13.372  23.577  1.00  0.00      TSHR H  
ATOM    617  HG2 LYS    36      41.095  13.212  21.821  1.00  0.00      TSHR H  
ATOM    618  HD1 LYS    36      42.580  14.865  22.827  1.00  0.00      TSHR H  
ATOM    619  HD2 LYS    36      43.529  13.466  22.192  1.00  0.00      TSHR H  
ATOM    620  HE1 LYS    36      43.607  12.490  24.548  1.00  0.00      TSHR H  
ATOM    621  HE2 LYS    36      42.706  13.911  25.147  1.00  0.00      TSHR H  
ATOM    622  HZ1 LYS    36      44.542  15.254  24.110  1.00  0.00      TSHR H  
ATOM    623  HZ2 LYS    36      45.363  13.759  23.933  1.00  0.00      TSHR H  
ATOM    624  HZ3 LYS    36      44.919  14.308  25.471  1.00  0.00      TSHR H  
ATOM    625  N   LEU    37      41.742   8.538  21.911  1.00 58.64      TSHR N  
ATOM    626  CA  LEU    37      41.814   7.130  22.214  1.00 58.64      TSHR C  
ATOM    627  C   LEU    37      43.038   6.480  21.605  1.00 58.64      TSHR C  
ATOM    628  O   LEU    37      43.168   6.301  20.398  1.00 58.64      TSHR O  
ATOM    629  CB  LEU    37      40.566   6.344  21.739  1.00 58.64      TSHR C  
ATOM    630  CG  LEU    37      39.205   6.812  22.301  1.00 58.64      TSHR C  
ATOM    631  CD1 LEU    37      38.107   5.847  21.827  1.00 58.64      TSHR C  
ATOM    632  CD2 LEU    37      39.167   6.974  23.829  1.00 58.64      TSHR C  
ATOM    633  HN  LEU    37      40.926   8.811  21.396  1.00  0.00      TSHR H  
ATOM    634  HA  LEU    37      41.898   7.050  23.288  1.00  0.00      TSHR H  
ATOM    635  HB1 LEU    37      40.687   5.271  21.996  1.00  0.00      TSHR H  
ATOM    636  HB2 LEU    37      40.510   6.403  20.628  1.00  0.00      TSHR H  
ATOM    637  HG  LEU    37      38.981   7.816  21.869  1.00  0.00      TSHR H  
ATOM    638 HD11 LEU    37      38.319   4.817  22.185  1.00  0.00      TSHR H  
ATOM    639 HD12 LEU    37      38.075   5.831  20.717  1.00  0.00      TSHR H  
ATOM    640 HD13 LEU    37      37.115   6.161  22.213  1.00  0.00      TSHR H  
ATOM    641 HD21 LEU    37      39.045   8.040  24.090  1.00  0.00      TSHR H  
ATOM    642 HD22 LEU    37      40.099   6.625  24.307  1.00  0.00      TSHR H  
ATOM    643 HD23 LEU    37      38.314   6.414  24.267  1.00  0.00      TSHR H  
ATOM    644  N   ASN    38      43.993   6.129  22.472  1.00 51.02      TSHR N  
ATOM    645  CA  ASN    38      45.227   5.516  22.084  1.00 51.02      TSHR C  
ATOM    646  C   ASN    38      45.587   4.825  23.349  1.00 51.02      TSHR C  
ATOM    647  O   ASN    38      45.225   5.328  24.413  1.00 51.02      TSHR O  
ATOM    648  CB  ASN    38      46.332   6.565  21.812  1.00 51.02      TSHR C  
ATOM    649  CG  ASN    38      47.537   6.000  21.072  1.00 51.02      TSHR C  
ATOM    650  ND2 ASN    38      48.481   6.916  20.736  1.00 51.02      TSHR N  
ATOM    651  OD1 ASN    38      47.678   4.794  20.869  1.00 51.02      TSHR O  
ATOM    652  HN  ASN    38      43.899   6.278  23.458  1.00  0.00      TSHR H  
ATOM    653  HA  ASN    38      45.063   4.808  21.284  1.00  0.00      TSHR H  
ATOM    654  HB1 ASN    38      46.722   6.937  22.782  1.00  0.00      TSHR H  
ATOM    655  HB2 ASN    38      45.904   7.414  21.242  1.00  0.00      TSHR H  
ATOM    656 HD21 ASN    38      49.324   6.579  20.326  1.00  0.00      TSHR H  
ATOM    657 HD22 ASN    38      48.302   7.888  20.864  1.00  0.00      TSHR H  
ATOM    658  N   VAL    39      46.351   3.724  23.286  1.00 27.42      TSHR N  
ATOM    659  CA  VAL    39      46.720   2.973  24.469  1.00 27.42      TSHR C  
ATOM    660  C   VAL    39      47.400   3.831  25.509  1.00 27.42      TSHR C  
ATOM    661  O   VAL    39      46.873   3.850  26.622  1.00 27.42      TSHR O  
ATOM    662  CB  VAL    39      47.541   1.738  24.149  1.00 27.42      TSHR C  
ATOM    663  CG1 VAL    39      47.951   1.021  25.451  1.00 27.42      TSHR C  
ATOM    664  CG2 VAL    39      46.697   0.865  23.206  1.00 27.42      TSHR C  
ATOM    665  HN  VAL    39      46.719   3.417  22.409  1.00  0.00      TSHR H  
ATOM    666  HA  VAL    39      45.799   2.638  24.929  1.00  0.00      TSHR H  
ATOM    667  HB  VAL    39      48.474   1.994  23.603  1.00  0.00      TSHR H  
ATOM    668 HG11 VAL    39      47.070   0.877  26.104  1.00  0.00      TSHR H  
ATOM    669 HG12 VAL    39      48.698   1.615  26.020  1.00  0.00      TSHR H  
ATOM    670 HG13 VAL    39      48.406   0.036  25.226  1.00  0.00      TSHR H  
ATOM    671 HG21 VAL    39      46.920   1.138  22.150  1.00  0.00      TSHR H  
ATOM    672 HG22 VAL    39      45.613   0.993  23.385  1.00  0.00      TSHR H  
ATOM    673 HG23 VAL    39      46.949  -0.205  23.354  1.00  0.00      TSHR H  
ATOM    674  N   PRO    40      48.434   4.640  25.245  1.00124.67      TSHR N  
ATOM    675  CA  PRO    40      48.958   5.566  26.225  1.00124.67      TSHR C  
ATOM    676  C   PRO    40      47.934   6.439  26.899  1.00124.67      TSHR C  
ATOM    677  O   PRO    40      48.002   6.603  28.109  1.00124.67      TSHR O  
ATOM    678  CB  PRO    40      50.008   6.381  25.474  1.00124.67      TSHR C  
ATOM    679  CG  PRO    40      50.528   5.426  24.398  1.00124.67      TSHR C  
ATOM    680  CD  PRO    40      49.307   4.571  24.065  1.00124.67      TSHR C  
ATOM    681  HA  PRO    40      49.384   4.954  27.001  1.00  0.00      TSHR H  
ATOM    682  HB1 PRO    40      50.795   6.700  26.180  1.00  0.00      TSHR H  
ATOM    683  HB2 PRO    40      49.567   7.275  24.985  1.00  0.00      TSHR H  
ATOM    684  HG1 PRO    40      50.923   5.950  23.503  1.00  0.00      TSHR H  
ATOM    685  HG2 PRO    40      51.316   4.759  24.815  1.00  0.00      TSHR H  
ATOM    686  HD1 PRO    40      48.769   4.980  23.187  1.00  0.00      TSHR H  
ATOM    687  HD2 PRO    40      49.649   3.535  23.860  1.00  0.00      TSHR H  
ATOM    688  N   ARG    41      46.954   6.979  26.150  1.00 74.07      TSHR N  
ATOM    689  CA  ARG    41      45.926   7.844  26.687  1.00 74.07      TSHR C  
ATOM    690  C   ARG    41      45.039   7.146  27.688  1.00 74.07      TSHR C  
ATOM    691  O   ARG    41      44.728   7.701  28.734  1.00 74.07      TSHR O  
ATOM    692  CB  ARG    41      45.074   8.513  25.591  1.00 74.07      TSHR C  
ATOM    693  CG  ARG    41      45.757   9.754  24.973  1.00 74.07      TSHR C  
ATOM    694  CD  ARG    41      46.837   9.370  23.971  1.00 74.07      TSHR C  
ATOM    695  NE  ARG    41      47.390  10.584  23.303  1.00 74.07      TSHR N  
ATOM    696  CZ  ARG    41      46.948  11.014  22.102  1.00 74.07      TSHR C  
ATOM    697  NH1 ARG    41      45.873  10.491  21.495  1.00 74.07      TSHR N1+
ATOM    698  NH2 ARG    41      47.619  12.010  21.506  1.00 74.07      TSHR N  
ATOM    699  HN  ARG    41      46.836   6.677  25.208  1.00  0.00      TSHR H  
ATOM    700  HA  ARG    41      46.410   8.629  27.242  1.00  0.00      TSHR H  
ATOM    701  HB1 ARG    41      44.108   8.839  26.030  1.00  0.00      TSHR H  
ATOM    702  HB2 ARG    41      44.811   7.779  24.801  1.00  0.00      TSHR H  
ATOM    703  HG1 ARG    41      46.169  10.402  25.773  1.00  0.00      TSHR H  
ATOM    704  HG2 ARG    41      44.975  10.336  24.435  1.00  0.00      TSHR H  
ATOM    705  HD1 ARG    41      46.350   8.731  23.215  1.00  0.00      TSHR H  
ATOM    706  HD2 ARG    41      47.668   8.805  24.446  1.00  0.00      TSHR H  
ATOM    707  HE  ARG    41      48.295  10.881  23.568  1.00  0.00      TSHR H  
ATOM    708 HH11 ARG    41      45.268   9.845  21.991  1.00  0.00      TSHR H  
ATOM    709 HH12 ARG    41      45.609  10.739  20.566  1.00  0.00      TSHR H  
ATOM    710 HH21 ARG    41      48.377  12.421  21.994  1.00  0.00      TSHR H  
ATOM    711 HH22 ARG    41      47.287  12.328  20.627  1.00  0.00      TSHR H  
ATOM    712  N   PHE    42      44.647   5.885  27.446  1.00104.55      TSHR N  
ATOM    713  CA  PHE    42      43.873   5.135  28.425  1.00104.55      TSHR C  
ATOM    714  C   PHE    42      44.613   4.919  29.718  1.00104.55      TSHR C  
ATOM    715  O   PHE    42      44.072   5.026  30.813  1.00104.55      TSHR O  
ATOM    716  CB  PHE    42      43.461   3.755  27.897  1.00104.55      TSHR C  
ATOM    717  CG  PHE    42      42.284   3.976  27.014  1.00104.55      TSHR C  
ATOM    718  CD1 PHE    42      42.481   4.252  25.663  1.00104.55      TSHR C  
ATOM    719  CD2 PHE    42      40.977   3.932  27.521  1.00104.55      TSHR C  
ATOM    720  CE1 PHE    42      41.400   4.386  24.794  1.00104.55      TSHR C  
ATOM    721  CE2 PHE    42      39.883   4.060  26.654  1.00104.55      TSHR C  
ATOM    722  CZ  PHE    42      40.099   4.245  25.284  1.00104.55      TSHR C  
ATOM    723  HN  PHE    42      44.918   5.420  26.600  1.00  0.00      TSHR H  
ATOM    724  HA  PHE    42      43.000   5.724  28.682  1.00  0.00      TSHR H  
ATOM    725  HB1 PHE    42      43.147   3.065  28.709  1.00  0.00      TSHR H  
ATOM    726  HB2 PHE    42      44.288   3.282  27.320  1.00  0.00      TSHR H  
ATOM    727  HD1 PHE    42      43.478   4.219  25.274  1.00  0.00      TSHR H  
ATOM    728  HD2 PHE    42      40.818   3.768  28.575  1.00  0.00      TSHR H  
ATOM    729  HE1 PHE    42      41.588   4.515  23.741  1.00  0.00      TSHR H  
ATOM    730  HE2 PHE    42      38.877   4.003  27.038  1.00  0.00      TSHR H  
ATOM    731  HZ  PHE    42      39.263   4.298  24.603  1.00  0.00      TSHR H  
ATOM    732  N   LEU    43      45.911   4.639  29.641  1.00 79.06      TSHR N  
ATOM    733  CA  LEU    43      46.722   4.555  30.826  1.00 79.06      TSHR C  
ATOM    734  C   LEU    43      46.889   5.905  31.494  1.00 79.06      TSHR C  
ATOM    735  O   LEU    43      46.810   6.024  32.712  1.00 79.06      TSHR O  
ATOM    736  CB  LEU    43      48.083   3.982  30.466  1.00 79.06      TSHR C  
ATOM    737  CG  LEU    43      48.124   2.466  30.211  1.00 79.06      TSHR C  
ATOM    738  CD1 LEU    43      47.527   1.681  31.390  1.00 79.06      TSHR C  
ATOM    739  CD2 LEU    43      47.533   2.051  28.860  1.00 79.06      TSHR C  
ATOM    740  HN  LEU    43      46.368   4.517  28.757  1.00  0.00      TSHR H  
ATOM    741  HA  LEU    43      46.223   3.921  31.545  1.00  0.00      TSHR H  
ATOM    742  HB1 LEU    43      48.819   4.201  31.272  1.00  0.00      TSHR H  
ATOM    743  HB2 LEU    43      48.408   4.492  29.537  1.00  0.00      TSHR H  
ATOM    744  HG  LEU    43      49.213   2.242  30.136  1.00  0.00      TSHR H  
ATOM    745 HD11 LEU    43      46.436   1.536  31.253  1.00  0.00      TSHR H  
ATOM    746 HD12 LEU    43      47.705   2.218  32.344  1.00  0.00      TSHR H  
ATOM    747 HD13 LEU    43      47.998   0.685  31.480  1.00  0.00      TSHR H  
ATOM    748 HD21 LEU    43      48.108   2.555  28.057  1.00  0.00      TSHR H  
ATOM    749 HD22 LEU    43      46.463   2.329  28.778  1.00  0.00      TSHR H  
ATOM    750 HD23 LEU    43      47.603   0.969  28.670  1.00  0.00      TSHR H  
ATOM    751  N   MET    44      47.045   6.989  30.712  1.00 32.41      TSHR N  
ATOM    752  CA  MET    44      47.037   8.337  31.246  1.00 32.41      TSHR C  
ATOM    753  C   MET    44      45.755   8.668  31.986  1.00 32.41      TSHR C  
ATOM    754  O   MET    44      45.795   9.319  33.030  1.00 32.41      TSHR O  
ATOM    755  CB  MET    44      47.197   9.400  30.152  1.00 32.41      TSHR C  
ATOM    756  CG  MET    44      48.560   9.363  29.439  1.00 32.41      TSHR C  
ATOM    757  SD  MET    44      48.550  10.240  27.854  1.00 32.41      TSHR S  
ATOM    758  CE  MET    44      48.168  11.752  28.754  1.00 32.41      TSHR C  
ATOM    759  HN  MET    44      47.175   6.888  29.717  1.00  0.00      TSHR H  
ATOM    760  HA  MET    44      47.854   8.424  31.949  1.00  0.00      TSHR H  
ATOM    761  HB1 MET    44      47.071  10.400  30.628  1.00  0.00      TSHR H  
ATOM    762  HB2 MET    44      46.381   9.285  29.407  1.00  0.00      TSHR H  
ATOM    763  HG1 MET    44      48.870   8.317  29.268  1.00  0.00      TSHR H  
ATOM    764  HG2 MET    44      49.330   9.790  30.117  1.00  0.00      TSHR H  
ATOM    765  HE1 MET    44      48.662  11.730  29.738  1.00  0.00      TSHR H  
ATOM    766  HE2 MET    44      47.090  11.851  28.981  1.00  0.00      TSHR H  
ATOM    767  HE3 MET    44      48.503  12.661  28.224  1.00  0.00      TSHR H  
ATOM    768  N   CYS    45      44.582   8.185  31.492  1.00 35.22      TSHR N  
ATOM    769  CA  CYS    45      43.335   8.312  32.234  1.00 35.22      TSHR C  
ATOM    770  C   CYS    45      43.428   7.637  33.574  1.00 35.22      TSHR C  
ATOM    771  O   CYS    45      43.089   8.236  34.587  1.00 35.22      TSHR O  
ATOM    772  CB  CYS    45      42.034   7.848  31.482  1.00 35.22      TSHR C  
ATOM    773  SG  CYS    45      41.410   6.129  31.610  1.00 35.22      TSHR S  
ATOM    774  HN  CYS    45      44.561   7.744  30.585  1.00  0.00      TSHR H  
ATOM    775  HA  CYS    45      43.223   9.370  32.429  1.00  0.00      TSHR H  
ATOM    776  HB1 CYS    45      42.170   8.054  30.411  1.00  0.00      TSHR H  
ATOM    777  HB2 CYS    45      41.228   8.522  31.836  1.00  0.00      TSHR H  
ATOM    778  HG1 CYS    45      42.606   5.565  31.522  1.00  0.00      TSHR H  
ATOM    779  N   ASN    46      43.981   6.401  33.614  1.00 33.70      TSHR N  
ATOM    780  CA  ASN    46      44.117   5.605  34.817  1.00 33.70      TSHR C  
ATOM    781  C   ASN    46      44.939   6.316  35.863  1.00 33.70      TSHR C  
ATOM    782  O   ASN    46      44.588   6.347  37.043  1.00 33.70      TSHR O  
ATOM    783  CB  ASN    46      44.791   4.248  34.510  1.00 33.70      TSHR C  
ATOM    784  CG  ASN    46      44.633   3.352  35.724  1.00 33.70      TSHR C  
ATOM    785  ND2 ASN    46      45.751   2.992  36.430  1.00 33.70      TSHR N  
ATOM    786  OD1 ASN    46      43.514   3.011  36.071  1.00 33.70      TSHR O  
ATOM    787  HN  ASN    46      44.309   5.983  32.764  1.00  0.00      TSHR H  
ATOM    788  HA  ASN    46      43.123   5.448  35.215  1.00  0.00      TSHR H  
ATOM    789  HB1 ASN    46      45.854   4.362  34.222  1.00  0.00      TSHR H  
ATOM    790  HB2 ASN    46      44.249   3.775  33.671  1.00  0.00      TSHR H  
ATOM    791 HD21 ASN    46      46.676   3.303  36.122  1.00  0.00      TSHR H  
ATOM    792 HD22 ASN    46      45.632   2.504  37.262  1.00  0.00      TSHR H  
ATOM    793  N   LEU    47      46.042   6.946  35.417  1.00 30.96      TSHR N  
ATOM    794  CA  LEU    47      46.867   7.755  36.278  1.00 30.96      TSHR C  
ATOM    795  C   LEU    47      46.086   8.911  36.880  1.00 30.96      TSHR C  
ATOM    796  O   LEU    47      46.129   9.150  38.085  1.00 30.96      TSHR O  
ATOM    797  CB  LEU    47      48.078   8.318  35.503  1.00 30.96      TSHR C  
ATOM    798  CG  LEU    47      49.055   9.106  36.397  1.00 30.96      TSHR C  
ATOM    799  CD1 LEU    47      49.686   8.201  37.457  1.00 30.96      TSHR C  
ATOM    800  CD2 LEU    47      50.139   9.800  35.567  1.00 30.96      TSHR C  
ATOM    801  HN  LEU    47      46.306   6.866  34.449  1.00  0.00      TSHR H  
ATOM    802  HA  LEU    47      47.195   7.120  37.088  1.00  0.00      TSHR H  
ATOM    803  HB1 LEU    47      47.722   8.975  34.681  1.00  0.00      TSHR H  
ATOM    804  HB2 LEU    47      48.629   7.473  35.034  1.00  0.00      TSHR H  
ATOM    805  HG  LEU    47      48.492   9.909  36.934  1.00  0.00      TSHR H  
ATOM    806 HD11 LEU    47      50.250   7.372  36.978  1.00  0.00      TSHR H  
ATOM    807 HD12 LEU    47      48.911   7.769  38.126  1.00  0.00      TSHR H  
ATOM    808 HD13 LEU    47      50.380   8.786  38.096  1.00  0.00      TSHR H  
ATOM    809 HD21 LEU    47      49.673  10.525  34.871  1.00  0.00      TSHR H  
ATOM    810 HD22 LEU    47      50.723   9.058  34.986  1.00  0.00      TSHR H  
ATOM    811 HD23 LEU    47      50.830  10.347  36.243  1.00  0.00      TSHR H  
ATOM    812  N   ALA    48      45.275   9.599  36.051  1.00 25.05      TSHR N  
ATOM    813  CA  ALA    48      44.413  10.676  36.482  1.00 25.05      TSHR C  
ATOM    814  C   ALA    48      43.378  10.255  37.518  1.00 25.05      TSHR C  
ATOM    815  O   ALA    48      43.130  10.966  38.491  1.00 25.05      TSHR O  
ATOM    816  CB  ALA    48      43.685  11.276  35.273  1.00 25.05      TSHR C  
ATOM    817  HN  ALA    48      45.239   9.372  35.074  1.00  0.00      TSHR H  
ATOM    818  HA  ALA    48      45.049  11.431  36.927  1.00  0.00      TSHR H  
ATOM    819  HB1 ALA    48      42.878  10.613  34.902  1.00  0.00      TSHR H  
ATOM    820  HB2 ALA    48      44.410  11.429  34.445  1.00  0.00      TSHR H  
ATOM    821  HB3 ALA    48      43.236  12.256  35.537  1.00  0.00      TSHR H  
ATOM    822  N   PHE    49      42.764   9.055  37.356  1.00 36.98      TSHR N  
ATOM    823  CA  PHE    49      41.871   8.479  38.359  1.00 36.98      TSHR C  
ATOM    824  C   PHE    49      42.572   8.215  39.678  1.00 36.98      TSHR C  
ATOM    825  O   PHE    49      42.039   8.514  40.749  1.00 36.98      TSHR O  
ATOM    826  CB  PHE    49      41.265   7.106  37.960  1.00 36.98      TSHR C  
ATOM    827  CG  PHE    49      40.180   7.248  36.942  1.00 36.98      TSHR C  
ATOM    828  CD1 PHE    49      40.493   7.077  35.596  1.00 36.98      TSHR C  
ATOM    829  CD2 PHE    49      38.839   7.467  37.303  1.00 36.98      TSHR C  
ATOM    830  CE1 PHE    49      39.517   7.164  34.609  1.00 36.98      TSHR C  
ATOM    831  CE2 PHE    49      37.841   7.520  36.318  1.00 36.98      TSHR C  
ATOM    832  CZ  PHE    49      38.185   7.367  34.970  1.00 36.98      TSHR C  
ATOM    833  HN  PHE    49      42.939   8.533  36.514  1.00  0.00      TSHR H  
ATOM    834  HA  PHE    49      41.085   9.197  38.552  1.00  0.00      TSHR H  
ATOM    835  HB1 PHE    49      40.799   6.604  38.835  1.00  0.00      TSHR H  
ATOM    836  HB2 PHE    49      42.056   6.438  37.556  1.00  0.00      TSHR H  
ATOM    837  HD1 PHE    49      41.500   6.836  35.330  1.00  0.00      TSHR H  
ATOM    838  HD2 PHE    49      38.572   7.560  38.344  1.00  0.00      TSHR H  
ATOM    839  HE1 PHE    49      39.792   7.077  33.572  1.00  0.00      TSHR H  
ATOM    840  HE2 PHE    49      36.809   7.674  36.592  1.00  0.00      TSHR H  
ATOM    841  HZ  PHE    49      37.430   7.413  34.200  1.00  0.00      TSHR H  
ATOM    842  N   ALA    50      43.803   7.654  39.634  1.00 20.71      TSHR N  
ATOM    843  CA  ALA    50      44.592   7.422  40.827  1.00 20.71      TSHR C  
ATOM    844  C   ALA    50      44.935   8.719  41.534  1.00 20.71      TSHR C  
ATOM    845  O   ALA    50      44.769   8.844  42.749  1.00 20.71      TSHR O  
ATOM    846  CB  ALA    50      45.894   6.668  40.507  1.00 20.71      TSHR C  
ATOM    847  HN  ALA    50      44.217   7.391  38.756  1.00  0.00      TSHR H  
ATOM    848  HA  ALA    50      43.992   6.827  41.500  1.00  0.00      TSHR H  
ATOM    849  HB1 ALA    50      46.561   7.276  39.860  1.00  0.00      TSHR H  
ATOM    850  HB2 ALA    50      45.665   5.721  39.977  1.00  0.00      TSHR H  
ATOM    851  HB3 ALA    50      46.443   6.425  41.444  1.00  0.00      TSHR H  
ATOM    852  N   ASP    51      45.340   9.742  40.753  1.00 25.38      TSHR N  
ATOM    853  CA  ASP    51      45.598  11.081  41.228  1.00 25.38      TSHR C  
ATOM    854  C   ASP    51      44.357  11.722  41.851  1.00 25.38      TSHR C  
ATOM    855  O   ASP    51      44.437  12.319  42.927  1.00 25.38      TSHR O  
ATOM    856  CB  ASP    51      46.125  11.956  40.060  1.00 25.38      TSHR C  
ATOM    857  CG  ASP    51      47.584  11.680  39.692  1.00 25.38      TSHR C  
ATOM    858  OD1 ASP    51      48.269  10.971  40.472  1.00 25.38      TSHR O  
ATOM    859  OD2 ASP    51      48.056  12.243  38.663  1.00 25.38      TSHR O1-
ATOM    860  HN  ASP    51      45.532   9.590  39.774  1.00  0.00      TSHR H  
ATOM    861  HA  ASP    51      46.338  11.019  42.015  1.00  0.00      TSHR H  
ATOM    862  HB1 ASP    51      46.071  13.016  40.353  1.00  0.00      TSHR H  
ATOM    863  HB2 ASP    51      45.493  11.823  39.161  1.00  0.00      TSHR H  
ATOM    864  N   PHE    52      43.158  11.559  41.231  1.00 38.97      TSHR N  
ATOM    865  CA  PHE    52      41.888  11.993  41.803  1.00 38.97      TSHR C  
ATOM    866  C   PHE    52      41.626  11.356  43.159  1.00 38.97      TSHR C  
ATOM    867  O   PHE    52      41.314  12.058  44.125  1.00 38.97      TSHR O  
ATOM    868  CB  PHE    52      40.687  11.658  40.847  1.00 38.97      TSHR C  
ATOM    869  CG  PHE    52      39.330  11.911  41.485  1.00 38.97      TSHR C  
ATOM    870  CD1 PHE    52      38.778  13.198  41.503  1.00 38.97      TSHR C  
ATOM    871  CD2 PHE    52      38.675  10.886  42.199  1.00 38.97      TSHR C  
ATOM    872  CE1 PHE    52      37.620  13.462  42.251  1.00 38.97      TSHR C  
ATOM    873  CE2 PHE    52      37.541  11.161  42.975  1.00 38.97      TSHR C  
ATOM    874  CZ  PHE    52      37.016  12.454  43.004  1.00 38.97      TSHR C  
ATOM    875  HN  PHE    52      43.125  11.140  40.314  1.00  0.00      TSHR H  
ATOM    876  HA  PHE    52      41.941  13.062  41.960  1.00  0.00      TSHR H  
ATOM    877  HB1 PHE    52      40.726  10.589  40.556  1.00  0.00      TSHR H  
ATOM    878  HB2 PHE    52      40.768  12.266  39.921  1.00  0.00      TSHR H  
ATOM    879  HD1 PHE    52      39.282  13.984  40.963  1.00  0.00      TSHR H  
ATOM    880  HD2 PHE    52      39.097   9.893  42.213  1.00  0.00      TSHR H  
ATOM    881  HE1 PHE    52      37.175  14.440  42.280  1.00  0.00      TSHR H  
ATOM    882  HE2 PHE    52      37.077  10.383  43.563  1.00  0.00      TSHR H  
ATOM    883  HZ  PHE    52      36.149  12.684  43.606  1.00  0.00      TSHR H  
ATOM    884  N   CYS    53      41.751  10.006  43.269  1.00 80.34      TSHR N  
ATOM    885  CA  CYS    53      41.413   9.320  44.507  1.00 80.34      TSHR C  
ATOM    886  C   CYS    53      42.329   9.760  45.628  1.00 80.34      TSHR C  
ATOM    887  O   CYS    53      41.892  10.165  46.704  1.00 80.34      TSHR O  
ATOM    888  CB  CYS    53      41.339   7.762  44.374  1.00 80.34      TSHR C  
ATOM    889  SG  CYS    53      42.907   6.833  44.193  1.00 80.34      TSHR S  
ATOM    890  HN  CYS    53      42.004   9.454  42.465  1.00  0.00      TSHR H  
ATOM    891  HA  CYS    53      40.421   9.653  44.780  1.00  0.00      TSHR H  
ATOM    892  HB1 CYS    53      40.687   7.538  43.502  1.00  0.00      TSHR H  
ATOM    893  HB2 CYS    53      40.812   7.374  45.272  1.00  0.00      TSHR H  
ATOM    894  HG1 CYS    53      43.443   7.628  43.270  1.00  0.00      TSHR H  
ATOM    895  N   MET    54      43.639   9.823  45.329  1.00117.39      TSHR N  
ATOM    896  CA  MET    54      44.651  10.297  46.234  1.00117.39      TSHR C  
ATOM    897  C   MET    54      44.374  11.713  46.705  1.00117.39      TSHR C  
ATOM    898  O   MET    54      44.418  12.001  47.905  1.00117.39      TSHR O  
ATOM    899  CB  MET    54      45.993  10.236  45.462  1.00117.39      TSHR C  
ATOM    900  CG  MET    54      47.119  11.089  46.036  1.00117.39      TSHR C  
ATOM    901  SD  MET    54      47.557  10.562  47.699  1.00117.39      TSHR S  
ATOM    902  CE  MET    54      47.840  12.274  48.200  1.00117.39      TSHR C  
ATOM    903  HN  MET    54      43.964   9.531  44.424  1.00  0.00      TSHR H  
ATOM    904  HA  MET    54      44.671   9.659  47.107  1.00  0.00      TSHR H  
ATOM    905  HB1 MET    54      45.823  10.568  44.414  1.00  0.00      TSHR H  
ATOM    906  HB2 MET    54      46.323   9.176  45.423  1.00  0.00      TSHR H  
ATOM    907  HG1 MET    54      46.782  12.149  46.017  1.00  0.00      TSHR H  
ATOM    908  HG2 MET    54      48.014  11.037  45.382  1.00  0.00      TSHR H  
ATOM    909  HE1 MET    54      47.031  12.695  48.832  1.00  0.00      TSHR H  
ATOM    910  HE2 MET    54      47.958  12.962  47.340  1.00  0.00      TSHR H  
ATOM    911  HE3 MET    54      48.778  12.310  48.784  1.00  0.00      TSHR H  
ATOM    912  N   GLY    55      44.019  12.614  45.759  1.00 31.57      TSHR N  
ATOM    913  CA  GLY    55      43.769  14.010  46.054  1.00 31.57      TSHR C  
ATOM    914  C   GLY    55      42.578  14.232  46.936  1.00 31.57      TSHR C  
ATOM    915  O   GLY    55      42.637  15.055  47.845  1.00 31.57      TSHR O  
ATOM    916  HN  GLY    55      43.992  12.346  44.787  1.00  0.00      TSHR H  
ATOM    917  HA1 GLY    55      43.565  14.500  45.115  1.00  0.00      TSHR H  
ATOM    918  HA2 GLY    55      44.634  14.408  46.565  1.00  0.00      TSHR H  
ATOM    919  N   MET    56      41.465  13.492  46.730  1.00115.85      TSHR N  
ATOM    920  CA  MET    56      40.350  13.605  47.651  1.00115.85      TSHR C  
ATOM    921  C   MET    56      40.605  12.953  48.998  1.00115.85      TSHR C  
ATOM    922  O   MET    56      40.394  13.576  50.036  1.00115.85      TSHR O  
ATOM    923  CB  MET    56      39.045  12.993  47.087  1.00115.85      TSHR C  
ATOM    924  CG  MET    56      37.828  13.244  48.009  1.00115.85      TSHR C  
ATOM    925  SD  MET    56      36.256  12.555  47.423  1.00115.85      TSHR S  
ATOM    926  CE  MET    56      36.772  10.844  47.716  1.00115.85      TSHR C  
ATOM    927  HN  MET    56      41.393  12.859  45.951  1.00  0.00      TSHR H  
ATOM    928  HA  MET    56      40.167  14.656  47.836  1.00  0.00      TSHR H  
ATOM    929  HB1 MET    56      39.191  11.903  46.922  1.00  0.00      TSHR H  
ATOM    930  HB2 MET    56      38.835  13.450  46.095  1.00  0.00      TSHR H  
ATOM    931  HG1 MET    56      37.722  14.342  48.148  1.00  0.00      TSHR H  
ATOM    932  HG2 MET    56      38.033  12.822  49.018  1.00  0.00      TSHR H  
ATOM    933  HE1 MET    56      37.348  10.750  48.663  1.00  0.00      TSHR H  
ATOM    934  HE2 MET    56      37.420  10.478  46.892  1.00  0.00      TSHR H  
ATOM    935  HE3 MET    56      35.898  10.164  47.787  1.00  0.00      TSHR H  
ATOM    936  N   TYR    57      41.051  11.674  49.033  1.00 72.45      TSHR N  
ATOM    937  CA  TYR    57      41.076  10.949  50.294  1.00 72.45      TSHR C  
ATOM    938  C   TYR    57      42.227  11.353  51.180  1.00 72.45      TSHR C  
ATOM    939  O   TYR    57      42.039  11.643  52.359  1.00 72.45      TSHR O  
ATOM    940  CB  TYR    57      41.179   9.408  50.105  1.00 72.45      TSHR C  
ATOM    941  CG  TYR    57      39.898   8.834  49.563  1.00 72.45      TSHR C  
ATOM    942  CD1 TYR    57      38.783   8.641  50.396  1.00 72.45      TSHR C  
ATOM    943  CD2 TYR    57      39.803   8.448  48.219  1.00 72.45      TSHR C  
ATOM    944  CE1 TYR    57      37.592   8.104  49.881  1.00 72.45      TSHR C  
ATOM    945  CE2 TYR    57      38.608   7.959  47.686  1.00 72.45      TSHR C  
ATOM    946  CZ  TYR    57      37.503   7.781  48.519  1.00 72.45      TSHR C  
ATOM    947  OH  TYR    57      36.300   7.308  47.959  1.00 72.45      TSHR O  
ATOM    948  HN  TYR    57      41.282  11.168  48.193  1.00  0.00      TSHR H  
ATOM    949  HA  TYR    57      40.175  11.183  50.848  1.00  0.00      TSHR H  
ATOM    950  HB1 TYR    57      41.366   8.904  51.079  1.00  0.00      TSHR H  
ATOM    951  HB2 TYR    57      42.012   9.162  49.412  1.00  0.00      TSHR H  
ATOM    952  HD1 TYR    57      38.848   8.899  51.443  1.00  0.00      TSHR H  
ATOM    953  HD2 TYR    57      40.663   8.513  47.585  1.00  0.00      TSHR H  
ATOM    954  HE1 TYR    57      36.744   7.962  50.533  1.00  0.00      TSHR H  
ATOM    955  HE2 TYR    57      38.538   7.732  46.632  1.00  0.00      TSHR H  
ATOM    956  HH  TYR    57      35.647   7.265  48.659  1.00  0.00      TSHR H  
ATOM    957  N   LEU    58      43.466  11.382  50.647  1.00 72.84      TSHR N  
ATOM    958  CA  LEU    58      44.612  11.571  51.508  1.00 72.84      TSHR C  
ATOM    959  C   LEU    58      44.865  13.011  51.826  1.00 72.84      TSHR C  
ATOM    960  O   LEU    58      45.214  13.330  52.958  1.00 72.84      TSHR O  
ATOM    961  CB  LEU    58      45.919  11.009  50.909  1.00 72.84      TSHR C  
ATOM    962  CG  LEU    58      47.188  11.266  51.782  1.00 72.84      TSHR C  
ATOM    963  CD1 LEU    58      47.032  10.586  53.156  1.00 72.84      TSHR C  
ATOM    964  CD2 LEU    58      48.540  10.937  51.116  1.00 72.84      TSHR C  
ATOM    965  HN  LEU    58      43.630  11.264  49.664  1.00  0.00      TSHR H  
ATOM    966  HA  LEU    58      44.431  11.067  52.448  1.00  0.00      TSHR H  
ATOM    967  HB1 LEU    58      46.039  11.440  49.904  1.00  0.00      TSHR H  
ATOM    968  HB2 LEU    58      45.779   9.920  50.760  1.00  0.00      TSHR H  
ATOM    969  HG  LEU    58      47.276  12.360  51.979  1.00  0.00      TSHR H  
ATOM    970 HD11 LEU    58      46.486   9.625  53.050  1.00  0.00      TSHR H  
ATOM    971 HD12 LEU    58      46.455  11.237  53.844  1.00  0.00      TSHR H  
ATOM    972 HD13 LEU    58      48.023  10.383  53.612  1.00  0.00      TSHR H  
ATOM    973 HD21 LEU    58      49.000  11.851  50.694  1.00  0.00      TSHR H  
ATOM    974 HD22 LEU    58      48.420  10.190  50.306  1.00  0.00      TSHR H  
ATOM    975 HD23 LEU    58      49.261  10.534  51.856  1.00  0.00      TSHR H  
ATOM    976  N   LEU    59      44.749  13.923  50.837  1.00 53.33      TSHR N  
ATOM    977  CA  LEU    59      45.406  15.216  50.919  1.00 53.33      TSHR C  
ATOM    978  C   LEU    59      45.037  16.022  52.147  1.00 53.33      TSHR C  
ATOM    979  O   LEU    59      45.900  16.539  52.855  1.00 53.33      TSHR O  
ATOM    980  CB  LEU    59      45.053  16.068  49.687  1.00 53.33      TSHR C  
ATOM    981  CG  LEU    59      45.713  17.457  49.666  1.00 53.33      TSHR C  
ATOM    982  CD1 LEU    59      47.240  17.370  49.534  1.00 53.33      TSHR C  
ATOM    983  CD2 LEU    59      45.077  18.314  48.573  1.00 53.33      TSHR C  
ATOM    984  HN  LEU    59      44.366  13.665  49.950  1.00  0.00      TSHR H  
ATOM    985  HA  LEU    59      46.473  15.044  50.948  1.00  0.00      TSHR H  
ATOM    986  HB1 LEU    59      43.949  16.200  49.638  1.00  0.00      TSHR H  
ATOM    987  HB2 LEU    59      45.352  15.524  48.764  1.00  0.00      TSHR H  
ATOM    988  HG  LEU    59      45.493  17.982  50.627  1.00  0.00      TSHR H  
ATOM    989 HD11 LEU    59      47.513  16.660  48.732  1.00  0.00      TSHR H  
ATOM    990 HD12 LEU    59      47.690  17.030  50.493  1.00  0.00      TSHR H  
ATOM    991 HD13 LEU    59      47.666  18.365  49.287  1.00  0.00      TSHR H  
ATOM    992 HD21 LEU    59      44.060  18.611  48.912  1.00  0.00      TSHR H  
ATOM    993 HD22 LEU    59      44.992  17.760  47.618  1.00  0.00      TSHR H  
ATOM    994 HD23 LEU    59      45.672  19.236  48.402  1.00  0.00      TSHR H  
ATOM    995  N   LEU    60      43.729  16.085  52.455  1.00 72.10      TSHR N  
ATOM    996  CA  LEU    60      43.197  16.794  53.595  1.00 72.10      TSHR C  
ATOM    997  C   LEU    60      43.660  16.172  54.891  1.00 72.10      TSHR C  
ATOM    998  O   LEU    60      44.037  16.864  55.832  1.00 72.10      TSHR O  
ATOM    999  CB  LEU    60      41.651  16.798  53.620  1.00 72.10      TSHR C  
ATOM   1000  CG  LEU    60      40.951  17.528  52.452  1.00 72.10      TSHR C  
ATOM   1001  CD1 LEU    60      41.072  16.798  51.102  1.00 72.10      TSHR C  
ATOM   1002  CD2 LEU    60      39.469  17.727  52.806  1.00 72.10      TSHR C  
ATOM   1003  HN  LEU    60      43.061  15.629  51.872  1.00  0.00      TSHR H  
ATOM   1004  HA  LEU    60      43.572  17.809  53.561  1.00  0.00      TSHR H  
ATOM   1005  HB1 LEU    60      41.327  17.308  54.558  1.00  0.00      TSHR H  
ATOM   1006  HB2 LEU    60      41.271  15.754  53.661  1.00  0.00      TSHR H  
ATOM   1007  HG  LEU    60      41.409  18.539  52.343  1.00  0.00      TSHR H  
ATOM   1008 HD11 LEU    60      40.918  15.706  51.239  1.00  0.00      TSHR H  
ATOM   1009 HD12 LEU    60      42.070  16.968  50.647  1.00  0.00      TSHR H  
ATOM   1010 HD13 LEU    60      40.310  17.168  50.387  1.00  0.00      TSHR H  
ATOM   1011 HD21 LEU    60      39.371  18.328  53.734  1.00  0.00      TSHR H  
ATOM   1012 HD22 LEU    60      38.979  16.743  52.966  1.00  0.00      TSHR H  
ATOM   1013 HD23 LEU    60      38.944  18.257  51.984  1.00  0.00      TSHR H  
ATOM   1014  N   ILE    61      43.677  14.821  54.955  1.00 33.16      TSHR N  
ATOM   1015  CA  ILE    61      44.173  14.077  56.096  1.00 33.16      TSHR C  
ATOM   1016  C   ILE    61      45.632  14.336  56.291  1.00 33.16      TSHR C  
ATOM   1017  O   ILE    61      46.055  14.583  57.415  1.00 33.16      TSHR O  
ATOM   1018  CB  ILE    61      43.993  12.573  55.978  1.00 33.16      TSHR C  
ATOM   1019  CG1 ILE    61      42.498  12.238  55.833  1.00 33.16      TSHR C  
ATOM   1020  CG2 ILE    61      44.601  11.879  57.223  1.00 33.16      TSHR C  
ATOM   1021  CD  ILE    61      42.277  10.763  55.505  1.00 33.16      TSHR C  
ATOM   1022  HN  ILE    61      43.443  14.279  54.151  1.00  0.00      TSHR H  
ATOM   1023  HA  ILE    61      43.661  14.437  56.978  1.00  0.00      TSHR H  
ATOM   1024  HB  ILE    61      44.522  12.201  55.071  1.00  0.00      TSHR H  
ATOM   1025 HG11 ILE    61      42.050  12.844  55.015  1.00  0.00      TSHR H  
ATOM   1026 HG12 ILE    61      41.976  12.498  56.780  1.00  0.00      TSHR H  
ATOM   1027 HG21 ILE    61      44.156  12.326  58.137  1.00  0.00      TSHR H  
ATOM   1028 HG22 ILE    61      45.705  11.998  57.270  1.00  0.00      TSHR H  
ATOM   1029 HG23 ILE    61      44.398  10.793  57.235  1.00  0.00      TSHR H  
ATOM   1030  HD1 ILE    61      42.638  10.123  56.336  1.00  0.00      TSHR H  
ATOM   1031  HD2 ILE    61      42.831  10.496  54.578  1.00  0.00      TSHR H  
ATOM   1032  HD3 ILE    61      41.200  10.552  55.346  1.00  0.00      TSHR H  
ATOM   1033  N   ALA    62      46.430  14.348  55.194  1.00 24.24      TSHR N  
ATOM   1034  CA  ALA    62      47.834  14.681  55.265  1.00 24.24      TSHR C  
ATOM   1035  C   ALA    62      47.992  16.057  55.846  1.00 24.24      TSHR C  
ATOM   1036  O   ALA    62      48.733  16.198  56.810  1.00 24.24      TSHR O  
ATOM   1037  CB  ALA    62      48.554  14.631  53.903  1.00 24.24      TSHR C  
ATOM   1038  HN  ALA    62      46.049  14.118  54.287  1.00  0.00      TSHR H  
ATOM   1039  HA  ALA    62      48.305  13.986  55.947  1.00  0.00      TSHR H  
ATOM   1040  HB1 ALA    62      48.133  15.375  53.195  1.00  0.00      TSHR H  
ATOM   1041  HB2 ALA    62      48.459  13.620  53.456  1.00  0.00      TSHR H  
ATOM   1042  HB3 ALA    62      49.638  14.848  54.036  1.00  0.00      TSHR H  
ATOM   1043  N   SER    63      47.192  17.052  55.375  1.00 26.82      TSHR N  
ATOM   1044  CA  SER    63      47.173  18.395  55.937  1.00 26.82      TSHR C  
ATOM   1045  C   SER    63      46.903  18.423  57.416  1.00 26.82      TSHR C  
ATOM   1046  O   SER    63      47.634  19.034  58.190  1.00 26.82      TSHR O  
ATOM   1047  CB  SER    63      46.184  19.371  55.295  1.00 26.82      TSHR C  
ATOM   1048  OG  SER    63      46.454  19.426  53.909  1.00 26.82      TSHR O  
ATOM   1049  HN  SER    63      46.602  16.901  54.570  1.00  0.00      TSHR H  
ATOM   1050  HA  SER    63      48.126  18.824  55.731  1.00  0.00      TSHR H  
ATOM   1051  HB1 SER    63      46.300  20.392  55.727  1.00  0.00      TSHR H  
ATOM   1052  HB2 SER    63      45.134  19.041  55.443  1.00  0.00      TSHR H  
ATOM   1053  HG1 SER    63      47.339  19.787  53.793  1.00  0.00      TSHR H  
ATOM   1054  N   VAL    64      45.873  17.694  57.873  1.00 32.96      TSHR N  
ATOM   1055  CA  VAL    64      45.611  17.578  59.291  1.00 32.96      TSHR C  
ATOM   1056  C   VAL    64      46.741  16.883  60.034  1.00 32.96      TSHR C  
ATOM   1057  O   VAL    64      47.191  17.362  61.074  1.00 32.96      TSHR O  
ATOM   1058  CB  VAL    64      44.253  16.978  59.597  1.00 32.96      TSHR C  
ATOM   1059  CG1 VAL    64      44.021  16.998  61.121  1.00 32.96      TSHR C  
ATOM   1060  CG2 VAL    64      43.178  17.841  58.900  1.00 32.96      TSHR C  
ATOM   1061  HN  VAL    64      45.262  17.215  57.231  1.00  0.00      TSHR H  
ATOM   1062  HA  VAL    64      45.579  18.574  59.679  1.00  0.00      TSHR H  
ATOM   1063  HB  VAL    64      44.199  15.935  59.212  1.00  0.00      TSHR H  
ATOM   1064 HG11 VAL    64      44.192  18.023  61.519  1.00  0.00      TSHR H  
ATOM   1065 HG12 VAL    64      44.709  16.305  61.648  1.00  0.00      TSHR H  
ATOM   1066 HG13 VAL    64      42.980  16.702  61.359  1.00  0.00      TSHR H  
ATOM   1067 HG21 VAL    64      43.310  17.864  57.802  1.00  0.00      TSHR H  
ATOM   1068 HG22 VAL    64      43.224  18.887  59.269  1.00  0.00      TSHR H  
ATOM   1069 HG23 VAL    64      42.166  17.437  59.109  1.00  0.00      TSHR H  
ATOM   1070  N   ASP    65      47.285  15.780  59.474  1.00 41.39      TSHR N  
ATOM   1071  CA  ASP    65      48.372  15.005  60.039  1.00 41.39      TSHR C  
ATOM   1072  C   ASP    65      49.615  15.837  60.246  1.00 41.39      TSHR C  
ATOM   1073  O   ASP    65      50.185  15.828  61.338  1.00 41.39      TSHR O  
ATOM   1074  CB  ASP    65      48.674  13.761  59.151  1.00 41.39      TSHR C  
ATOM   1075  CG  ASP    65      49.508  12.685  59.848  1.00 41.39      TSHR C  
ATOM   1076  OD1 ASP    65      49.921  12.888  61.016  1.00 41.39      TSHR O  
ATOM   1077  OD2 ASP    65      49.748  11.635  59.197  1.00 41.39      TSHR O1-
ATOM   1078  HN  ASP    65      46.905  15.416  58.608  1.00  0.00      TSHR H  
ATOM   1079  HA  ASP    65      48.059  14.678  61.018  1.00  0.00      TSHR H  
ATOM   1080  HB1 ASP    65      49.190  14.062  58.220  1.00  0.00      TSHR H  
ATOM   1081  HB2 ASP    65      47.714  13.283  58.866  1.00  0.00      TSHR H  
ATOM   1082  N   LEU    66      50.037  16.658  59.256  1.00133.40      TSHR N  
ATOM   1083  CA  LEU    66      51.218  17.473  59.483  1.00133.40      TSHR C  
ATOM   1084  C   LEU    66      51.012  18.634  60.422  1.00133.40      TSHR C  
ATOM   1085  O   LEU    66      51.962  19.049  61.086  1.00133.40      TSHR O  
ATOM   1086  CB  LEU    66      52.032  17.920  58.251  1.00133.40      TSHR C  
ATOM   1087  CG  LEU    66      51.521  19.121  57.458  1.00133.40      TSHR C  
ATOM   1088  CD1 LEU    66      52.559  19.678  56.520  1.00133.40      TSHR C  
ATOM   1089  CD2 LEU    66      50.398  18.697  56.576  1.00133.40      TSHR C  
ATOM   1090  HN  LEU    66      49.573  16.667  58.358  1.00  0.00      TSHR H  
ATOM   1091  HA  LEU    66      51.907  16.832  60.003  1.00  0.00      TSHR H  
ATOM   1092  HB1 LEU    66      52.168  17.054  57.567  1.00  0.00      TSHR H  
ATOM   1093  HB2 LEU    66      53.038  18.206  58.624  1.00  0.00      TSHR H  
ATOM   1094  HG  LEU    66      51.191  19.939  58.144  1.00  0.00      TSHR H  
ATOM   1095 HD11 LEU    66      53.193  18.844  56.152  1.00  0.00      TSHR H  
ATOM   1096 HD12 LEU    66      53.155  20.450  57.048  1.00  0.00      TSHR H  
ATOM   1097 HD13 LEU    66      52.119  20.168  55.634  1.00  0.00      TSHR H  
ATOM   1098 HD21 LEU    66      50.330  17.604  56.570  1.00  0.00      TSHR H  
ATOM   1099 HD22 LEU    66      50.498  19.026  55.522  1.00  0.00      TSHR H  
ATOM   1100 HD23 LEU    66      49.500  19.163  57.008  1.00  0.00      TSHR H  
ATOM   1101  N   TYR    67      49.762  19.143  60.597  1.00106.69      TSHR N  
ATOM   1102  CA  TYR    67      49.479  20.023  61.726  1.00106.69      TSHR C  
ATOM   1103  C   TYR    67      49.712  19.275  63.014  1.00106.69      TSHR C  
ATOM   1104  O   TYR    67      50.404  19.749  63.906  1.00106.69      TSHR O  
ATOM   1105  CB  TYR    67      48.016  20.550  61.811  1.00106.69      TSHR C  
ATOM   1106  CG  TYR    67      47.583  21.244  60.561  1.00106.69      TSHR C  
ATOM   1107  CD1 TYR    67      48.416  22.161  59.914  1.00106.69      TSHR C  
ATOM   1108  CD2 TYR    67      46.309  20.990  60.026  1.00106.69      TSHR C  
ATOM   1109  CE1 TYR    67      48.011  22.734  58.709  1.00106.69      TSHR C  
ATOM   1110  CE2 TYR    67      45.951  21.484  58.762  1.00106.69      TSHR C  
ATOM   1111  CZ  TYR    67      46.825  22.335  58.083  1.00106.69      TSHR C  
ATOM   1112  OH  TYR    67      46.484  22.855  56.817  1.00106.69      TSHR O  
ATOM   1113  HN  TYR    67      48.992  18.867  60.016  1.00  0.00      TSHR H  
ATOM   1114  HA  TYR    67      50.179  20.847  61.696  1.00  0.00      TSHR H  
ATOM   1115  HB1 TYR    67      47.921  21.281  62.642  1.00  0.00      TSHR H  
ATOM   1116  HB2 TYR    67      47.315  19.707  61.991  1.00  0.00      TSHR H  
ATOM   1117  HD1 TYR    67      49.371  22.437  60.338  1.00  0.00      TSHR H  
ATOM   1118  HD2 TYR    67      45.633  20.351  60.569  1.00  0.00      TSHR H  
ATOM   1119  HE1 TYR    67      48.620  23.515  58.285  1.00  0.00      TSHR H  
ATOM   1120  HE2 TYR    67      45.016  21.195  58.307  1.00  0.00      TSHR H  
ATOM   1121  HH  TYR    67      47.254  23.315  56.476  1.00  0.00      TSHR H  
ATOM   1122  N   THR    68      49.207  18.027  63.093  1.00 39.49      TSHR N  
ATOM   1123  CA  THR    68      49.396  17.186  64.260  1.00 39.49      TSHR C  
ATOM   1124  C   THR    68      50.830  16.840  64.571  1.00 39.49      TSHR C  
ATOM   1125  O   THR    68      51.255  16.845  65.721  1.00 39.49      TSHR O  
ATOM   1126  CB  THR    68      48.530  15.936  64.322  1.00 39.49      TSHR C  
ATOM   1127  CG2 THR    68      47.076  16.253  63.947  1.00 39.49      TSHR C  
ATOM   1128  OG1 THR    68      48.991  14.846  63.530  1.00 39.49      TSHR O  
ATOM   1129  HN  THR    68      48.633  17.666  62.349  1.00  0.00      TSHR H  
ATOM   1130  HA  THR    68      49.088  17.796  65.085  1.00  0.00      TSHR H  
ATOM   1131  HB  THR    68      48.535  15.587  65.376  1.00  0.00      TSHR H  
ATOM   1132  HG1 THR    68      49.344  15.191  62.688  1.00  0.00      TSHR H  
ATOM   1133 HG21 THR    68      46.841  15.906  62.924  1.00  0.00      TSHR H  
ATOM   1134 HG22 THR    68      46.869  17.341  64.004  1.00  0.00      TSHR H  
ATOM   1135 HG23 THR    68      46.385  15.743  64.652  1.00  0.00      TSHR H  
ATOM   1136  N   HSD    69      51.667  16.554  63.561  1.00 67.24      TSHR N  
ATOM   1137  CA  HSD    69      53.049  16.268  63.873  1.00 67.24      TSHR C  
ATOM   1138  C   HSD    69      53.838  17.530  64.197  1.00 67.24      TSHR C  
ATOM   1139  O   HSD    69      54.960  17.435  64.689  1.00 67.24      TSHR O  
ATOM   1140  CB  HSD    69      53.761  15.400  62.798  1.00 67.24      TSHR C  
ATOM   1141  CG  HSD    69      54.381  16.126  61.638  1.00 67.24      TSHR C  
ATOM   1142  CD2 HSD    69      54.144  16.006  60.309  1.00 67.24      TSHR C  
ATOM   1143  ND1 HSD    69      55.319  17.129  61.758  1.00 67.24      TSHR N  
ATOM   1144  CE1 HSD    69      55.559  17.596  60.516  1.00 67.24      TSHR C  
ATOM   1145  NE2 HSD    69      54.902  16.919  59.607  1.00 67.24      TSHR N  
ATOM   1146  HN  HSD    69      51.322  16.444  62.620  1.00  0.00      TSHR H  
ATOM   1147  HA  HSD    69      53.060  15.655  64.766  1.00  0.00      TSHR H  
ATOM   1148  HB1 HSD    69      53.022  14.667  62.402  1.00  0.00      TSHR H  
ATOM   1149  HB2 HSD    69      54.571  14.824  63.295  1.00  0.00      TSHR H  
ATOM   1150  HD1 HSD    69      55.645  17.489  62.641  1.00  0.00      TSHR H  
ATOM   1151  HD2 HSD    69      53.445  15.368  59.786  1.00  0.00      TSHR H  
ATOM   1152  HE1 HSD    69      56.142  18.497  60.316  1.00  0.00      TSHR H  
ATOM   1153  N   SER    70      53.325  18.746  63.873  1.00 42.35      TSHR N  
ATOM   1154  CA  SER    70      53.993  20.000  64.215  1.00 42.35      TSHR C  
ATOM   1155  C   SER    70      54.095  20.182  65.718  1.00 42.35      TSHR C  
ATOM   1156  O   SER    70      55.192  20.302  66.264  1.00 42.35      TSHR O  
ATOM   1157  CB  SER    70      53.269  21.234  63.605  1.00 42.35      TSHR C  
ATOM   1158  OG  SER    70      53.968  22.455  63.859  1.00 42.35      TSHR O  
ATOM   1159  HN  SER    70      52.451  18.814  63.386  1.00  0.00      TSHR H  
ATOM   1160  HA  SER    70      54.999  19.960  63.821  1.00  0.00      TSHR H  
ATOM   1161  HB1 SER    70      52.233  21.314  64.003  1.00  0.00      TSHR H  
ATOM   1162  HB2 SER    70      53.196  21.092  62.504  1.00  0.00      TSHR H  
ATOM   1163  HG1 SER    70      53.665  22.761  64.724  1.00  0.00      TSHR H  
ATOM   1164  N   GLU    71      52.957  20.107  66.448  1.00 97.99      TSHR N  
ATOM   1165  CA  GLU    71      52.963  19.960  67.892  1.00 97.99      TSHR C  
ATOM   1166  C   GLU    71      53.133  18.491  68.228  1.00 97.99      TSHR C  
ATOM   1167  O   GLU    71      52.195  17.814  68.656  1.00 97.99      TSHR O  
ATOM   1168  CB  GLU    71      51.673  20.470  68.575  1.00 97.99      TSHR C  
ATOM   1169  CG  GLU    71      51.331  21.956  68.322  1.00 97.99      TSHR C  
ATOM   1170  CD  GLU    71      50.727  22.188  66.937  1.00 97.99      TSHR C  
ATOM   1171  OE1 GLU    71      50.062  21.250  66.413  1.00 97.99      TSHR O  
ATOM   1172  OE2 GLU    71      50.932  23.303  66.395  1.00 97.99      TSHR O1-
ATOM   1173  HN  GLU    71      52.044  20.132  66.026  1.00  0.00      TSHR H  
ATOM   1174  HA  GLU    71      53.806  20.503  68.297  1.00  0.00      TSHR H  
ATOM   1175  HB1 GLU    71      51.776  20.322  69.673  1.00  0.00      TSHR H  
ATOM   1176  HB2 GLU    71      50.813  19.856  68.234  1.00  0.00      TSHR H  
ATOM   1177  HG1 GLU    71      52.233  22.590  68.437  1.00  0.00      TSHR H  
ATOM   1178  HG2 GLU    71      50.571  22.285  69.061  1.00  0.00      TSHR H  
ATOM   1179  N   TYR    72      54.358  17.967  68.006  1.00 91.71      TSHR N  
ATOM   1180  CA  TYR    72      54.622  16.562  67.758  1.00 91.71      TSHR C  
ATOM   1181  C   TYR    72      54.113  15.605  68.797  1.00 91.71      TSHR C  
ATOM   1182  O   TYR    72      53.440  14.642  68.460  1.00 91.71      TSHR O  
ATOM   1183  CB  TYR    72      56.142  16.275  67.518  1.00 91.71      TSHR C  
ATOM   1184  CG  TYR    72      57.025  17.088  68.433  1.00 91.71      TSHR C  
ATOM   1185  CD1 TYR    72      57.333  16.650  69.733  1.00 91.71      TSHR C  
ATOM   1186  CD2 TYR    72      57.502  18.339  68.008  1.00 91.71      TSHR C  
ATOM   1187  CE1 TYR    72      58.022  17.485  70.621  1.00 91.71      TSHR C  
ATOM   1188  CE2 TYR    72      58.224  19.162  68.882  1.00 91.71      TSHR C  
ATOM   1189  CZ  TYR    72      58.469  18.739  70.194  1.00 91.71      TSHR C  
ATOM   1190  OH  TYR    72      59.171  19.566  71.091  1.00 91.71      TSHR O  
ATOM   1191  HN  TYR    72      55.104  18.583  67.755  1.00  0.00      TSHR H  
ATOM   1192  HA  TYR    72      54.085  16.304  66.857  1.00  0.00      TSHR H  
ATOM   1193  HB1 TYR    72      56.397  16.557  66.475  1.00  0.00      TSHR H  
ATOM   1194  HB2 TYR    72      56.381  15.197  67.640  1.00  0.00      TSHR H  
ATOM   1195  HD1 TYR    72      57.003  15.678  70.067  1.00  0.00      TSHR H  
ATOM   1196  HD2 TYR    72      57.281  18.683  67.006  1.00  0.00      TSHR H  
ATOM   1197  HE1 TYR    72      58.209  17.165  71.636  1.00  0.00      TSHR H  
ATOM   1198  HE2 TYR    72      58.571  20.125  68.538  1.00  0.00      TSHR H  
ATOM   1199  HH  TYR    72      59.439  20.353  70.614  1.00  0.00      TSHR H  
ATOM   1200  N   TYR    73      54.392  15.839  70.091  1.00 71.86      TSHR N  
ATOM   1201  CA  TYR    73      54.046  14.873  71.105  1.00 71.86      TSHR C  
ATOM   1202  C   TYR    73      52.552  14.873  71.328  1.00 71.86      TSHR C  
ATOM   1203  O   TYR    73      51.882  13.856  71.187  1.00 71.86      TSHR O  
ATOM   1204  CB  TYR    73      54.799  15.221  72.421  1.00 71.86      TSHR C  
ATOM   1205  CG  TYR    73      54.497  14.233  73.514  1.00 71.86      TSHR C  
ATOM   1206  CD1 TYR    73      55.172  13.005  73.566  1.00 71.86      TSHR C  
ATOM   1207  CD2 TYR    73      53.490  14.503  74.458  1.00 71.86      TSHR C  
ATOM   1208  CE1 TYR    73      54.842  12.060  74.545  1.00 71.86      TSHR C  
ATOM   1209  CE2 TYR    73      53.140  13.547  75.420  1.00 71.86      TSHR C  
ATOM   1210  CZ  TYR    73      53.810  12.317  75.452  1.00 71.86      TSHR C  
ATOM   1211  OH  TYR    73      53.418  11.308  76.354  1.00 71.86      TSHR O  
ATOM   1212  HN  TYR    73      54.906  16.650  70.358  1.00  0.00      TSHR H  
ATOM   1213  HA  TYR    73      54.329  13.886  70.761  1.00  0.00      TSHR H  
ATOM   1214  HB1 TYR    73      54.530  16.240  72.774  1.00  0.00      TSHR H  
ATOM   1215  HB2 TYR    73      55.894  15.200  72.237  1.00  0.00      TSHR H  
ATOM   1216  HD1 TYR    73      55.938  12.783  72.837  1.00  0.00      TSHR H  
ATOM   1217  HD2 TYR    73      52.956  15.441  74.413  1.00  0.00      TSHR H  
ATOM   1218  HE1 TYR    73      55.373  11.125  74.590  1.00  0.00      TSHR H  
ATOM   1219  HE2 TYR    73      52.337  13.757  76.110  1.00  0.00      TSHR H  
ATOM   1220  HH  TYR    73      52.629  11.613  76.808  1.00  0.00      TSHR H  
ATOM   1221  N   ASN    74      51.998  16.055  71.647  1.00126.47      TSHR N  
ATOM   1222  CA  ASN    74      50.632  16.206  72.082  1.00126.47      TSHR C  
ATOM   1223  C   ASN    74      49.655  15.898  70.985  1.00126.47      TSHR C  
ATOM   1224  O   ASN    74      48.677  15.174  71.166  1.00126.47      TSHR O  
ATOM   1225  CB  ASN    74      50.350  17.664  72.540  1.00126.47      TSHR C  
ATOM   1226  CG  ASN    74      51.508  18.188  73.387  1.00126.47      TSHR C  
ATOM   1227  ND2 ASN    74      51.306  18.285  74.720  1.00126.47      TSHR N  
ATOM   1228  OD1 ASN    74      52.582  18.491  72.860  1.00126.47      TSHR O  
ATOM   1229  HN  ASN    74      52.558  16.886  71.713  1.00  0.00      TSHR H  
ATOM   1230  HA  ASN    74      50.456  15.507  72.890  1.00  0.00      TSHR H  
ATOM   1231  HB1 ASN    74      49.395  17.710  73.100  1.00  0.00      TSHR H  
ATOM   1232  HB2 ASN    74      50.275  18.342  71.662  1.00  0.00      TSHR H  
ATOM   1233 HD21 ASN    74      52.059  18.646  75.267  1.00  0.00      TSHR H  
ATOM   1234 HD22 ASN    74      50.430  18.030  75.118  1.00  0.00      TSHR H  
ATOM   1235  N   HSD    75      49.912  16.451  69.786  1.00 79.30      TSHR N  
ATOM   1236  CA  HSD    75      48.909  16.425  68.759  1.00 79.30      TSHR C  
ATOM   1237  C   HSD    75      48.984  15.128  67.971  1.00 79.30      TSHR C  
ATOM   1238  O   HSD    75      47.962  14.657  67.472  1.00 79.30      TSHR O  
ATOM   1239  CB  HSD    75      49.016  17.713  67.919  1.00 79.30      TSHR C  
ATOM   1240  CG  HSD    75      47.787  18.104  67.158  1.00 79.30      TSHR C  
ATOM   1241  CD2 HSD    75      46.603  17.458  66.983  1.00 79.30      TSHR C  
ATOM   1242  ND1 HSD    75      47.687  19.286  66.449  1.00 79.30      TSHR N  
ATOM   1243  CE1 HSD    75      46.452  19.288  65.879  1.00 79.30      TSHR C  
ATOM   1244  NE2 HSD    75      45.763  18.205  66.182  1.00 79.30      TSHR N  
ATOM   1245  HN  HSD    75      50.757  16.967  69.586  1.00  0.00      TSHR H  
ATOM   1246  HA  HSD    75      47.933  16.453  69.226  1.00  0.00      TSHR H  
ATOM   1247  HB1 HSD    75      49.883  17.665  67.243  1.00  0.00      TSHR H  
ATOM   1248  HB2 HSD    75      49.219  18.555  68.614  1.00  0.00      TSHR H  
ATOM   1249  HD1 HSD    75      48.425  19.971  66.328  1.00  0.00      TSHR H  
ATOM   1250  HD2 HSD    75      46.284  16.486  67.334  1.00  0.00      TSHR H  
ATOM   1251  HE1 HSD    75      46.091  20.064  65.210  1.00  0.00      TSHR H  
ATOM   1252  N   ALA    76      50.161  14.440  67.941  1.00 27.63      TSHR N  
ATOM   1253  CA  ALA    76      50.259  13.079  67.431  1.00 27.63      TSHR C  
ATOM   1254  C   ALA    76      49.436  12.107  68.248  1.00 27.63      TSHR C  
ATOM   1255  O   ALA    76      48.821  11.195  67.705  1.00 27.63      TSHR O  
ATOM   1256  CB  ALA    76      51.694  12.520  67.415  1.00 27.63      TSHR C  
ATOM   1257  HN  ALA    76      51.009  14.829  68.304  1.00  0.00      TSHR H  
ATOM   1258  HA  ALA    76      49.868  13.078  66.421  1.00  0.00      TSHR H  
ATOM   1259  HB1 ALA    76      52.111  12.467  68.445  1.00  0.00      TSHR H  
ATOM   1260  HB2 ALA    76      52.356  13.170  66.806  1.00  0.00      TSHR H  
ATOM   1261  HB3 ALA    76      51.717  11.500  66.973  1.00  0.00      TSHR H  
ATOM   1262  N   ILE    77      49.402  12.286  69.591  1.00 29.59      TSHR N  
ATOM   1263  CA  ILE    77      48.536  11.502  70.457  1.00 29.59      TSHR C  
ATOM   1264  C   ILE    77      47.079  11.747  70.161  1.00 29.59      TSHR C  
ATOM   1265  O   ILE    77      46.306  10.795  70.083  1.00 29.59      TSHR O  
ATOM   1266  CB  ILE    77      48.748  11.778  71.942  1.00 29.59      TSHR C  
ATOM   1267  CG1 ILE    77      50.187  11.428  72.355  1.00 29.59      TSHR C  
ATOM   1268  CG2 ILE    77      47.740  10.965  72.794  1.00 29.59      TSHR C  
ATOM   1269  CD  ILE    77      50.566  12.048  73.701  1.00 29.59      TSHR C  
ATOM   1270  HN  ILE    77      49.954  13.000  70.023  1.00  0.00      TSHR H  
ATOM   1271  HA  ILE    77      48.727  10.457  70.259  1.00  0.00      TSHR H  
ATOM   1272  HB  ILE    77      48.588  12.865  72.136  1.00  0.00      TSHR H  
ATOM   1273 HG11 ILE    77      50.900  11.797  71.588  1.00  0.00      TSHR H  
ATOM   1274 HG12 ILE    77      50.298  10.324  72.393  1.00  0.00      TSHR H  
ATOM   1275 HG21 ILE    77      47.769   9.896  72.494  1.00  0.00      TSHR H  
ATOM   1276 HG22 ILE    77      46.702  11.337  72.663  1.00  0.00      TSHR H  
ATOM   1277 HG23 ILE    77      47.980  11.036  73.873  1.00  0.00      TSHR H  
ATOM   1278  HD1 ILE    77      49.938  11.644  74.521  1.00  0.00      TSHR H  
ATOM   1279  HD2 ILE    77      50.433  13.151  73.664  1.00  0.00      TSHR H  
ATOM   1280  HD3 ILE    77      51.630  11.831  73.926  1.00  0.00      TSHR H  
ATOM   1281  N   ASP    78      46.667  13.029  69.983  1.00 58.71      TSHR N  
ATOM   1282  CA  ASP    78      45.269  13.344  69.750  1.00 58.71      TSHR C  
ATOM   1283  C   ASP    78      44.782  12.708  68.461  1.00 58.71      TSHR C  
ATOM   1284  O   ASP    78      43.784  11.988  68.458  1.00 58.71      TSHR O  
ATOM   1285  CB  ASP    78      45.042  14.881  69.698  1.00 58.71      TSHR C  
ATOM   1286  CG  ASP    78      43.566  15.223  69.881  1.00 58.71      TSHR C  
ATOM   1287  OD1 ASP    78      42.949  14.656  70.819  1.00 58.71      TSHR O  
ATOM   1288  OD2 ASP    78      43.057  16.067  69.102  1.00 58.71      TSHR O1-
ATOM   1289  HN  ASP    78      47.304  13.796  70.060  1.00  0.00      TSHR H  
ATOM   1290  HA  ASP    78      44.704  12.914  70.566  1.00  0.00      TSHR H  
ATOM   1291  HB1 ASP    78      45.385  15.305  68.736  1.00  0.00      TSHR H  
ATOM   1292  HB2 ASP    78      45.597  15.374  70.521  1.00  0.00      TSHR H  
ATOM   1293  N   TRP    79      45.567  12.903  67.371  1.00162.46      TSHR N  
ATOM   1294  CA  TRP    79      45.334  12.409  66.028  1.00162.46      TSHR C  
ATOM   1295  C   TRP    79      43.867  12.248  65.624  1.00162.46      TSHR C  
ATOM   1296  O   TRP    79      43.057  13.165  65.737  1.00162.46      TSHR O  
ATOM   1297  CB  TRP    79      46.279  11.200  65.678  1.00162.46      TSHR C  
ATOM   1298  CG  TRP    79      46.239  10.636  64.253  1.00162.46      TSHR C  
ATOM   1299  CD1 TRP    79      46.046   9.342  63.847  1.00162.46      TSHR C  
ATOM   1300  CD2 TRP    79      46.136  11.445  63.079  1.00162.46      TSHR C  
ATOM   1301  CE2 TRP    79      45.844  10.587  61.998  1.00162.46      TSHR C  
ATOM   1302  CE3 TRP    79      46.229  12.821  62.884  1.00162.46      TSHR C  
ATOM   1303  NE1 TRP    79      45.801   9.301  62.489  1.00162.46      TSHR N  
ATOM   1304  CZ2 TRP    79      45.643  11.080  60.718  1.00162.46      TSHR C  
ATOM   1305  CZ3 TRP    79      45.942  13.325  61.622  1.00162.46      TSHR C  
ATOM   1306  CH2 TRP    79      45.679  12.475  60.545  1.00162.46      TSHR C  
ATOM   1307  HN  TRP    79      46.405  13.447  67.482  1.00  0.00      TSHR H  
ATOM   1308  HA  TRP    79      45.654  13.239  65.429  1.00  0.00      TSHR H  
ATOM   1309  HB1 TRP    79      46.106  10.385  66.413  1.00  0.00      TSHR H  
ATOM   1310  HB2 TRP    79      47.321  11.555  65.827  1.00  0.00      TSHR H  
ATOM   1311  HD1 TRP    79      46.038   8.486  64.504  1.00  0.00      TSHR H  
ATOM   1312  HE1 TRP    79      45.616   8.516  61.950  1.00  0.00      TSHR H  
ATOM   1313  HE3 TRP    79      46.527  13.499  63.665  1.00  0.00      TSHR H  
ATOM   1314  HZ2 TRP    79      45.446  10.433  59.880  1.00  0.00      TSHR H  
ATOM   1315  HZ3 TRP    79      45.959  14.392  61.468  1.00  0.00      TSHR H  
ATOM   1316  HH2 TRP    79      45.548  12.914  59.572  1.00  0.00      TSHR H  
ATOM   1317  N   GLN    80      43.505  11.071  65.105  1.00144.44      TSHR N  
ATOM   1318  CA  GLN    80      42.165  10.702  64.776  1.00144.44      TSHR C  
ATOM   1319  C   GLN    80      42.013   9.270  65.209  1.00144.44      TSHR C  
ATOM   1320  O   GLN    80      42.888   8.661  65.829  1.00144.44      TSHR O  
ATOM   1321  CB  GLN    80      41.871  10.762  63.255  1.00144.44      TSHR C  
ATOM   1322  CG  GLN    80      41.932  12.173  62.645  1.00144.44      TSHR C  
ATOM   1323  CD  GLN    80      41.551  12.076  61.169  1.00144.44      TSHR C  
ATOM   1324  NE2 GLN    80      41.283  13.245  60.539  1.00144.44      TSHR N  
ATOM   1325  OE1 GLN    80      41.463  10.994  60.583  1.00144.44      TSHR O  
ATOM   1326  HN  GLN    80      44.198  10.369  64.957  1.00  0.00      TSHR H  
ATOM   1327  HA  GLN    80      41.466  11.305  65.342  1.00  0.00      TSHR H  
ATOM   1328  HB1 GLN    80      40.847  10.379  63.044  1.00  0.00      TSHR H  
ATOM   1329  HB2 GLN    80      42.599  10.105  62.724  1.00  0.00      TSHR H  
ATOM   1330  HG1 GLN    80      42.956  12.590  62.736  1.00  0.00      TSHR H  
ATOM   1331  HG2 GLN    80      41.220  12.840  63.175  1.00  0.00      TSHR H  
ATOM   1332 HE21 GLN    80      40.999  13.187  59.586  1.00  0.00      TSHR H  
ATOM   1333 HE22 GLN    80      41.331  14.104  61.041  1.00  0.00      TSHR H  
ATOM   1334  N   THR    81      40.852   8.698  64.854  1.00103.32      TSHR N  
ATOM   1335  CA  THR    81      40.528   7.302  65.021  1.00103.32      TSHR C  
ATOM   1336  C   THR    81      41.532   6.378  64.343  1.00103.32      TSHR C  
ATOM   1337  O   THR    81      42.077   6.667  63.273  1.00103.32      TSHR O  
ATOM   1338  CB  THR    81      39.117   7.025  64.514  1.00103.32      TSHR C  
ATOM   1339  CG2 THR    81      39.050   7.017  62.977  1.00103.32      TSHR C  
ATOM   1340  OG1 THR    81      38.634   5.780  64.990  1.00103.32      TSHR O  
ATOM   1341  HN  THR    81      40.184   9.242  64.358  1.00  0.00      TSHR H  
ATOM   1342  HA  THR    81      40.556   7.107  66.084  1.00  0.00      TSHR H  
ATOM   1343  HB  THR    81      38.448   7.831  64.898  1.00  0.00      TSHR H  
ATOM   1344  HG1 THR    81      37.796   5.636  64.541  1.00  0.00      TSHR H  
ATOM   1345 HG21 THR    81      39.380   6.031  62.596  1.00  0.00      TSHR H  
ATOM   1346 HG22 THR    81      39.709   7.798  62.539  1.00  0.00      TSHR H  
ATOM   1347 HG23 THR    81      38.016   7.190  62.616  1.00  0.00      TSHR H  
ATOM   1348  N   GLY    82      41.794   5.213  64.972  1.00 23.04      TSHR N  
ATOM   1349  CA  GLY    82      42.619   4.143  64.420  1.00 23.04      TSHR C  
ATOM   1350  C   GLY    82      42.245   3.701  63.018  1.00 23.04      TSHR C  
ATOM   1351  O   GLY    82      43.138   3.610  62.173  1.00 23.04      TSHR O  
ATOM   1352  HN  GLY    82      41.316   5.016  65.825  1.00  0.00      TSHR H  
ATOM   1353  HA1 GLY    82      42.544   3.291  65.078  1.00  0.00      TSHR H  
ATOM   1354  HA2 GLY    82      43.627   4.534  64.361  1.00  0.00      TSHR H  
ATOM   1355  N   PRO    83      40.969   3.453  62.679  1.00 71.73      TSHR N  
ATOM   1356  CA  PRO    83      40.564   3.156  61.311  1.00 71.73      TSHR C  
ATOM   1357  C   PRO    83      40.882   4.253  60.304  1.00 71.73      TSHR C  
ATOM   1358  O   PRO    83      41.069   3.951  59.128  1.00 71.73      TSHR O  
ATOM   1359  CB  PRO    83      39.057   2.828  61.385  1.00 71.73      TSHR C  
ATOM   1360  CG  PRO    83      38.630   3.127  62.828  1.00 71.73      TSHR C  
ATOM   1361  CD  PRO    83      39.931   3.032  63.625  1.00 71.73      TSHR C  
ATOM   1362  HA  PRO    83      41.131   2.291  61.007  1.00  0.00      TSHR H  
ATOM   1363  HB1 PRO    83      38.911   1.744  61.182  1.00  0.00      TSHR H  
ATOM   1364  HB2 PRO    83      38.447   3.408  60.662  1.00  0.00      TSHR H  
ATOM   1365  HG1 PRO    83      38.235   4.164  62.879  1.00  0.00      TSHR H  
ATOM   1366  HG2 PRO    83      37.852   2.430  63.200  1.00  0.00      TSHR H  
ATOM   1367  HD1 PRO    83      39.876   3.674  64.528  1.00  0.00      TSHR H  
ATOM   1368  HD2 PRO    83      40.125   1.981  63.928  1.00  0.00      TSHR H  
ATOM   1369  N   GLY    84      40.964   5.539  60.704  1.00 19.18      TSHR N  
ATOM   1370  CA  GLY    84      41.243   6.622  59.773  1.00 19.18      TSHR C  
ATOM   1371  C   GLY    84      42.673   6.594  59.348  1.00 19.18      TSHR C  
ATOM   1372  O   GLY    84      42.979   6.723  58.163  1.00 19.18      TSHR O  
ATOM   1373  HN  GLY    84      40.882   5.780  61.672  1.00  0.00      TSHR H  
ATOM   1374  HA1 GLY    84      41.078   7.560  60.281  1.00  0.00      TSHR H  
ATOM   1375  HA2 GLY    84      40.635   6.498  58.888  1.00  0.00      TSHR H  
ATOM   1376  N   CYS    85      43.587   6.324  60.310  1.00 58.82      TSHR N  
ATOM   1377  CA  CYS    85      44.985   6.109  59.998  1.00 58.82      TSHR C  
ATOM   1378  C   CYS    85      45.143   4.898  59.112  1.00 58.82      TSHR C  
ATOM   1379  O   CYS    85      45.871   4.931  58.120  1.00 58.82      TSHR O  
ATOM   1380  CB  CYS    85      45.860   5.928  61.262  1.00 58.82      TSHR C  
ATOM   1381  SG  CYS    85      47.614   6.164  60.864  1.00 58.82      TSHR S  
ATOM   1382  HN  CYS    85      43.299   6.199  61.261  1.00  0.00      TSHR H  
ATOM   1383  HA  CYS    85      45.334   6.966  59.438  1.00  0.00      TSHR H  
ATOM   1384  HB1 CYS    85      45.699   4.931  61.727  1.00  0.00      TSHR H  
ATOM   1385  HB2 CYS    85      45.570   6.676  62.024  1.00  0.00      TSHR H  
ATOM   1386  N   ASN    86      44.404   3.815  59.452  1.00 65.37      TSHR N  
ATOM   1387  CA  ASN    86      44.406   2.571  58.722  1.00 65.37      TSHR C  
ATOM   1388  C   ASN    86      44.042   2.772  57.255  1.00 65.37      TSHR C  
ATOM   1389  O   ASN    86      44.810   2.489  56.334  1.00 65.37      TSHR O  
ATOM   1390  CB  ASN    86      43.397   1.607  59.426  1.00 65.37      TSHR C  
ATOM   1391  CG  ASN    86      43.639   0.199  58.932  1.00 65.37      TSHR C  
ATOM   1392  ND2 ASN    86      42.865  -0.814  59.385  1.00 65.37      TSHR N  
ATOM   1393  OD1 ASN    86      44.531   0.051  58.107  1.00 65.37      TSHR O  
ATOM   1394  HN  ASN    86      43.840   3.832  60.283  1.00  0.00      TSHR H  
ATOM   1395  HA  ASN    86      45.411   2.178  58.755  1.00  0.00      TSHR H  
ATOM   1396  HB1 ASN    86      42.350   1.888  59.209  1.00  0.00      TSHR H  
ATOM   1397  HB2 ASN    86      43.563   1.625  60.523  1.00  0.00      TSHR H  
ATOM   1398 HD21 ASN    86      43.090  -1.727  59.050  1.00  0.00      TSHR H  
ATOM   1399 HD22 ASN    86      42.155  -0.655  60.063  1.00  0.00      TSHR H  
ATOM   1400  N   THR    87      42.846   3.339  57.027  1.00 44.28      TSHR N  
ATOM   1401  CA  THR    87      42.301   3.504  55.694  1.00 44.28      TSHR C  
ATOM   1402  C   THR    87      43.082   4.461  54.845  1.00 44.28      TSHR C  
ATOM   1403  O   THR    87      43.364   4.155  53.689  1.00 44.28      TSHR O  
ATOM   1404  CB  THR    87      40.847   3.944  55.681  1.00 44.28      TSHR C  
ATOM   1405  CG2 THR    87      39.985   2.868  56.356  1.00 44.28      TSHR C  
ATOM   1406  OG1 THR    87      40.646   5.179  56.361  1.00 44.28      TSHR O  
ATOM   1407  HN  THR    87      42.262   3.581  57.810  1.00  0.00      TSHR H  
ATOM   1408  HA  THR    87      42.366   2.545  55.200  1.00  0.00      TSHR H  
ATOM   1409  HB  THR    87      40.495   4.063  54.629  1.00  0.00      TSHR H  
ATOM   1410  HG1 THR    87      41.010   5.064  57.246  1.00  0.00      TSHR H  
ATOM   1411 HG21 THR    87      40.367   2.608  57.361  1.00  0.00      TSHR H  
ATOM   1412 HG22 THR    87      39.978   1.940  55.748  1.00  0.00      TSHR H  
ATOM   1413 HG23 THR    87      38.944   3.235  56.468  1.00  0.00      TSHR H  
ATOM   1414  N   ALA    88      43.480   5.638  55.390  1.00 29.07      TSHR N  
ATOM   1415  CA  ALA    88      44.093   6.668  54.588  1.00 29.07      TSHR C  
ATOM   1416  C   ALA    88      45.372   6.183  53.985  1.00 29.07      TSHR C  
ATOM   1417  O   ALA    88      45.517   6.227  52.766  1.00 29.07      TSHR O  
ATOM   1418  CB  ALA    88      44.388   7.924  55.421  1.00 29.07      TSHR C  
ATOM   1419  HN  ALA    88      43.287   5.875  56.347  1.00  0.00      TSHR H  
ATOM   1420  HA  ALA    88      43.421   6.912  53.775  1.00  0.00      TSHR H  
ATOM   1421  HB1 ALA    88      45.105   7.711  56.242  1.00  0.00      TSHR H  
ATOM   1422  HB2 ALA    88      43.443   8.276  55.880  1.00  0.00      TSHR H  
ATOM   1423  HB3 ALA    88      44.800   8.737  54.784  1.00  0.00      TSHR H  
ATOM   1424  N   GLY    89      46.252   5.584  54.828  1.00 20.20      TSHR N  
ATOM   1425  CA  GLY    89      47.525   5.024  54.413  1.00 20.20      TSHR C  
ATOM   1426  C   GLY    89      47.385   4.013  53.318  1.00 20.20      TSHR C  
ATOM   1427  O   GLY    89      48.143   4.069  52.353  1.00 20.20      TSHR O  
ATOM   1428  HN  GLY    89      46.016   5.486  55.798  1.00  0.00      TSHR H  
ATOM   1429  HA1 GLY    89      47.972   4.536  55.266  1.00  0.00      TSHR H  
ATOM   1430  HA2 GLY    89      48.127   5.835  54.026  1.00  0.00      TSHR H  
ATOM   1431  N   PHE    90      46.350   3.141  53.404  1.00 42.25      TSHR N  
ATOM   1432  CA  PHE    90      46.003   2.168  52.386  1.00 42.25      TSHR C  
ATOM   1433  C   PHE    90      45.670   2.792  51.046  1.00 42.25      TSHR C  
ATOM   1434  O   PHE    90      46.167   2.360  50.008  1.00 42.25      TSHR O  
ATOM   1435  CB  PHE    90      44.789   1.329  52.843  1.00 42.25      TSHR C  
ATOM   1436  CG  PHE    90      44.448   0.251  51.852  1.00 42.25      TSHR C  
ATOM   1437  CD1 PHE    90      45.155  -0.948  51.897  1.00 42.25      TSHR C  
ATOM   1438  CD2 PHE    90      43.518   0.463  50.815  1.00 42.25      TSHR C  
ATOM   1439  CE1 PHE    90      44.918  -1.938  50.946  1.00 42.25      TSHR C  
ATOM   1440  CE2 PHE    90      43.350  -0.498  49.808  1.00 42.25      TSHR C  
ATOM   1441  CZ  PHE    90      44.057  -1.702  49.880  1.00 42.25      TSHR C  
ATOM   1442  HN  PHE    90      45.748   3.164  54.204  1.00  0.00      TSHR H  
ATOM   1443  HA  PHE    90      46.850   1.512  52.254  1.00  0.00      TSHR H  
ATOM   1444  HB1 PHE    90      43.886   1.950  53.002  1.00  0.00      TSHR H  
ATOM   1445  HB2 PHE    90      45.060   0.848  53.804  1.00  0.00      TSHR H  
ATOM   1446  HD1 PHE    90      45.915  -1.087  52.649  1.00  0.00      TSHR H  
ATOM   1447  HD2 PHE    90      42.987   1.401  50.753  1.00  0.00      TSHR H  
ATOM   1448  HE1 PHE    90      45.442  -2.871  50.986  1.00  0.00      TSHR H  
ATOM   1449  HE2 PHE    90      42.685  -0.310  48.979  1.00  0.00      TSHR H  
ATOM   1450  HZ  PHE    90      43.974  -2.459  49.116  1.00  0.00      TSHR H  
ATOM   1451  N   PHE    91      44.834   3.849  51.028  1.00 47.33      TSHR N  
ATOM   1452  CA  PHE    91      44.507   4.536  49.792  1.00 47.33      TSHR C  
ATOM   1453  C   PHE    91      45.739   5.159  49.169  1.00 47.33      TSHR C  
ATOM   1454  O   PHE    91      45.929   5.092  47.955  1.00 47.33      TSHR O  
ATOM   1455  CB  PHE    91      43.420   5.623  49.984  1.00 47.33      TSHR C  
ATOM   1456  CG  PHE    91      42.075   4.963  50.096  1.00 47.33      TSHR C  
ATOM   1457  CD1 PHE    91      41.440   4.464  48.946  1.00 47.33      TSHR C  
ATOM   1458  CD2 PHE    91      41.438   4.819  51.337  1.00 47.33      TSHR C  
ATOM   1459  CE1 PHE    91      40.202   3.815  49.041  1.00 47.33      TSHR C  
ATOM   1460  CE2 PHE    91      40.216   4.145  51.443  1.00 47.33      TSHR C  
ATOM   1461  CZ  PHE    91      39.595   3.646  50.292  1.00 47.33      TSHR C  
ATOM   1462  HN  PHE    91      44.421   4.186  51.880  1.00  0.00      TSHR H  
ATOM   1463  HA  PHE    91      44.161   3.791  49.086  1.00  0.00      TSHR H  
ATOM   1464  HB1 PHE    91      43.375   6.302  49.106  1.00  0.00      TSHR H  
ATOM   1465  HB2 PHE    91      43.623   6.222  50.898  1.00  0.00      TSHR H  
ATOM   1466  HD1 PHE    91      41.913   4.580  47.982  1.00  0.00      TSHR H  
ATOM   1467  HD2 PHE    91      41.900   5.228  52.219  1.00  0.00      TSHR H  
ATOM   1468  HE1 PHE    91      39.717   3.443  48.150  1.00  0.00      TSHR H  
ATOM   1469  HE2 PHE    91      39.751   4.015  52.409  1.00  0.00      TSHR H  
ATOM   1470  HZ  PHE    91      38.645   3.137  50.369  1.00  0.00      TSHR H  
ATOM   1471  N   THR    92      46.635   5.737  50.002  1.00 32.59      TSHR N  
ATOM   1472  CA  THR    92      47.876   6.341  49.522  1.00 32.59      TSHR C  
ATOM   1473  C   THR    92      48.807   5.389  48.816  1.00 32.59      TSHR C  
ATOM   1474  O   THR    92      49.269   5.659  47.708  1.00 32.59      TSHR O  
ATOM   1475  CB  THR    92      48.708   7.037  50.601  1.00 32.59      TSHR C  
ATOM   1476  CG2 THR    92      47.792   7.860  51.468  1.00 32.59      TSHR C  
ATOM   1477  OG1 THR    92      49.429   6.200  51.505  1.00 32.59      TSHR O  
ATOM   1478  HN  THR    92      46.419   5.799  50.983  1.00  0.00      TSHR H  
ATOM   1479  HA  THR    92      47.582   7.091  48.799  1.00  0.00      TSHR H  
ATOM   1480  HB  THR    92      49.440   7.714  50.099  1.00  0.00      TSHR H  
ATOM   1481  HG1 THR    92      48.817   5.516  51.841  1.00  0.00      TSHR H  
ATOM   1482 HG21 THR    92      47.325   7.263  52.257  1.00  0.00      TSHR H  
ATOM   1483 HG22 THR    92      47.009   8.358  50.862  1.00  0.00      TSHR H  
ATOM   1484 HG23 THR    92      48.398   8.604  52.015  1.00  0.00      TSHR H  
ATOM   1485  N   VAL    93      49.072   4.220  49.446  1.00 97.93      TSHR N  
ATOM   1486  CA  VAL    93      49.956   3.200  48.924  1.00 97.93      TSHR C  
ATOM   1487  C   VAL    93      49.373   2.628  47.671  1.00 97.93      TSHR C  
ATOM   1488  O   VAL    93      50.063   2.470  46.665  1.00 97.93      TSHR O  
ATOM   1489  CB  VAL    93      50.294   2.098  49.932  1.00 97.93      TSHR C  
ATOM   1490  CG1 VAL    93      49.045   1.508  50.601  1.00 97.93      TSHR C  
ATOM   1491  CG2 VAL    93      51.080   0.966  49.243  1.00 97.93      TSHR C  
ATOM   1492  HN  VAL    93      48.679   4.045  50.351  1.00  0.00      TSHR H  
ATOM   1493  HA  VAL    93      50.878   3.689  48.641  1.00  0.00      TSHR H  
ATOM   1494  HB  VAL    93      50.925   2.559  50.727  1.00  0.00      TSHR H  
ATOM   1495 HG11 VAL    93      48.467   0.887  49.889  1.00  0.00      TSHR H  
ATOM   1496 HG12 VAL    93      48.379   2.307  50.956  1.00  0.00      TSHR H  
ATOM   1497 HG13 VAL    93      49.315   0.886  51.478  1.00  0.00      TSHR H  
ATOM   1498 HG21 VAL    93      51.878   1.377  48.592  1.00  0.00      TSHR H  
ATOM   1499 HG22 VAL    93      50.393   0.357  48.614  1.00  0.00      TSHR H  
ATOM   1500 HG23 VAL    93      51.530   0.292  50.000  1.00  0.00      TSHR H  
ATOM   1501  N   PHE    94      48.048   2.377  47.689  1.00 37.26      TSHR N  
ATOM   1502  CA  PHE    94      47.333   1.865  46.560  1.00 37.26      TSHR C  
ATOM   1503  C   PHE    94      47.430   2.810  45.373  1.00 37.26      TSHR C  
ATOM   1504  O   PHE    94      47.830   2.397  44.286  1.00 37.26      TSHR O  
ATOM   1505  CB  PHE    94      45.864   1.656  46.999  1.00 37.26      TSHR C  
ATOM   1506  CG  PHE    94      45.086   1.066  45.888  1.00 37.26      TSHR C  
ATOM   1507  CD1 PHE    94      45.297  -0.267  45.544  1.00 37.26      TSHR C  
ATOM   1508  CD2 PHE    94      44.277   1.875  45.082  1.00 37.26      TSHR C  
ATOM   1509  CE1 PHE    94      44.701  -0.780  44.392  1.00 37.26      TSHR C  
ATOM   1510  CE2 PHE    94      43.686   1.341  43.937  1.00 37.26      TSHR C  
ATOM   1511  CZ  PHE    94      43.908   0.012  43.580  1.00 37.26      TSHR C  
ATOM   1512  HN  PHE    94      47.504   2.528  48.521  1.00  0.00      TSHR H  
ATOM   1513  HA  PHE    94      47.791   0.927  46.275  1.00  0.00      TSHR H  
ATOM   1514  HB1 PHE    94      45.395   2.614  47.304  1.00  0.00      TSHR H  
ATOM   1515  HB2 PHE    94      45.820   0.954  47.861  1.00  0.00      TSHR H  
ATOM   1516  HD1 PHE    94      45.968  -0.861  46.145  1.00  0.00      TSHR H  
ATOM   1517  HD2 PHE    94      44.167   2.925  45.302  1.00  0.00      TSHR H  
ATOM   1518  HE1 PHE    94      44.863  -1.779  44.064  1.00  0.00      TSHR H  
ATOM   1519  HE2 PHE    94      43.117   1.987  43.304  1.00  0.00      TSHR H  
ATOM   1520  HZ  PHE    94      43.528  -0.418  42.668  1.00  0.00      TSHR H  
ATOM   1521  N   ALA    95      47.154   4.118  45.587  1.00 20.64      TSHR N  
ATOM   1522  CA  ALA    95      47.251   5.130  44.557  1.00 20.64      TSHR C  
ATOM   1523  C   ALA    95      48.652   5.247  44.006  1.00 20.64      TSHR C  
ATOM   1524  O   ALA    95      48.853   5.274  42.793  1.00 20.64      TSHR O  
ATOM   1525  CB  ALA    95      46.847   6.506  45.115  1.00 20.64      TSHR C  
ATOM   1526  HN  ALA    95      46.837   4.439  46.490  1.00  0.00      TSHR H  
ATOM   1527  HA  ALA    95      46.597   4.849  43.744  1.00  0.00      TSHR H  
ATOM   1528  HB1 ALA    95      47.534   6.822  45.930  1.00  0.00      TSHR H  
ATOM   1529  HB2 ALA    95      45.818   6.466  45.530  1.00  0.00      TSHR H  
ATOM   1530  HB3 ALA    95      46.872   7.274  44.311  1.00  0.00      TSHR H  
ATOM   1531  N   SER    96      49.662   5.246  44.906  1.00 23.99      TSHR N  
ATOM   1532  CA  SER    96      51.060   5.302  44.530  1.00 23.99      TSHR C  
ATOM   1533  C   SER    96      51.472   4.130  43.693  1.00 23.99      TSHR C  
ATOM   1534  O   SER    96      52.125   4.298  42.664  1.00 23.99      TSHR O  
ATOM   1535  CB  SER    96      51.994   5.370  45.763  1.00 23.99      TSHR C  
ATOM   1536  OG  SER    96      53.342   5.653  45.389  1.00 23.99      TSHR O  
ATOM   1537  HN  SER    96      49.458   5.233  45.894  1.00  0.00      TSHR H  
ATOM   1538  HA  SER    96      51.193   6.174  43.913  1.00  0.00      TSHR H  
ATOM   1539  HB1 SER    96      51.938   4.424  46.348  1.00  0.00      TSHR H  
ATOM   1540  HB2 SER    96      51.651   6.195  46.423  1.00  0.00      TSHR H  
ATOM   1541  HG1 SER    96      53.718   4.830  45.051  1.00  0.00      TSHR H  
ATOM   1542  N   GLU    97      51.057   2.906  44.079  1.00 69.28      TSHR N  
ATOM   1543  CA  GLU    97      51.325   1.749  43.266  1.00 69.28      TSHR C  
ATOM   1544  C   GLU    97      50.666   1.860  41.908  1.00 69.28      TSHR C  
ATOM   1545  O   GLU    97      51.340   1.718  40.890  1.00 69.28      TSHR O  
ATOM   1546  CB  GLU    97      50.899   0.435  43.962  1.00 69.28      TSHR C  
ATOM   1547  CG  GLU    97      51.800  -0.024  45.128  1.00 69.28      TSHR C  
ATOM   1548  CD  GLU    97      53.138  -0.570  44.623  1.00 69.28      TSHR C  
ATOM   1549  OE1 GLU    97      53.623  -0.146  43.551  1.00 69.28      TSHR O  
ATOM   1550  OE2 GLU    97      53.691  -1.465  45.312  1.00 69.28      TSHR O1-
ATOM   1551  HN  GLU    97      50.549   2.751  44.939  1.00  0.00      TSHR H  
ATOM   1552  HA  GLU    97      52.386   1.724  43.074  1.00  0.00      TSHR H  
ATOM   1553  HB1 GLU    97      50.948  -0.391  43.223  1.00  0.00      TSHR H  
ATOM   1554  HB2 GLU    97      49.850   0.535  44.318  1.00  0.00      TSHR H  
ATOM   1555  HG1 GLU    97      51.291  -0.849  45.673  1.00  0.00      TSHR H  
ATOM   1556  HG2 GLU    97      51.983   0.800  45.841  1.00  0.00      TSHR H  
ATOM   1557  N   LEU    98      49.367   2.240  41.828  1.00 33.63      TSHR N  
ATOM   1558  CA  LEU    98      48.692   2.366  40.543  1.00 33.63      TSHR C  
ATOM   1559  C   LEU    98      49.377   3.311  39.611  1.00 33.63      TSHR C  
ATOM   1560  O   LEU    98      49.508   3.023  38.423  1.00 33.63      TSHR O  
ATOM   1561  CB  LEU    98      47.274   2.954  40.625  1.00 33.63      TSHR C  
ATOM   1562  CG  LEU    98      46.258   2.115  41.385  1.00 33.63      TSHR C  
ATOM   1563  CD1 LEU    98      44.947   2.901  41.409  1.00 33.63      TSHR C  
ATOM   1564  CD2 LEU    98      46.064   0.715  40.797  1.00 33.63      TSHR C  
ATOM   1565  HN  LEU    98      48.818   2.393  42.660  1.00  0.00      TSHR H  
ATOM   1566  HA  LEU    98      48.693   1.396  40.067  1.00  0.00      TSHR H  
ATOM   1567  HB1 LEU    98      46.862   3.091  39.596  1.00  0.00      TSHR H  
ATOM   1568  HB2 LEU    98      47.318   3.956  41.112  1.00  0.00      TSHR H  
ATOM   1569  HG  LEU    98      46.611   1.982  42.429  1.00  0.00      TSHR H  
ATOM   1570 HD11 LEU    98      44.990   3.772  40.724  1.00  0.00      TSHR H  
ATOM   1571 HD12 LEU    98      44.732   3.274  42.430  1.00  0.00      TSHR H  
ATOM   1572 HD13 LEU    98      44.121   2.246  41.072  1.00  0.00      TSHR H  
ATOM   1573 HD21 LEU    98      46.979   0.313  40.323  1.00  0.00      TSHR H  
ATOM   1574 HD22 LEU    98      45.252   0.703  40.041  1.00  0.00      TSHR H  
ATOM   1575 HD23 LEU    98      45.798   0.026  41.625  1.00  0.00      TSHR H  
ATOM   1576  N   SER    99      49.855   4.452  40.142  1.00 25.75      TSHR N  
ATOM   1577  CA  SER    99      50.614   5.405  39.370  1.00 25.75      TSHR C  
ATOM   1578  C   SER    99      51.860   4.797  38.787  1.00 25.75      TSHR C  
ATOM   1579  O   SER    99      52.077   4.866  37.582  1.00 25.75      TSHR O  
ATOM   1580  CB  SER    99      51.031   6.632  40.212  1.00 25.75      TSHR C  
ATOM   1581  OG  SER    99      49.859   7.310  40.658  1.00 25.75      TSHR O  
ATOM   1582  HN  SER    99      49.666   4.700  41.101  1.00  0.00      TSHR H  
ATOM   1583  HA  SER    99      49.993   5.720  38.546  1.00  0.00      TSHR H  
ATOM   1584  HB1 SER    99      51.646   7.328  39.598  1.00  0.00      TSHR H  
ATOM   1585  HB2 SER    99      51.629   6.308  41.093  1.00  0.00      TSHR H  
ATOM   1586  HG1 SER    99      50.114   8.179  40.989  1.00  0.00      TSHR H  
ATOM   1587  N   VAL   100      52.666   4.091  39.601  1.00 30.11      TSHR N  
ATOM   1588  CA  VAL   100      53.875   3.456  39.116  1.00 30.11      TSHR C  
ATOM   1589  C   VAL   100      53.634   2.348  38.121  1.00 30.11      TSHR C  
ATOM   1590  O   VAL   100      54.283   2.291  37.072  1.00 30.11      TSHR O  
ATOM   1591  CB  VAL   100      54.692   2.912  40.256  1.00 30.11      TSHR C  
ATOM   1592  CG1 VAL   100      55.926   2.191  39.712  1.00 30.11      TSHR C  
ATOM   1593  CG2 VAL   100      55.121   4.119  41.098  1.00 30.11      TSHR C  
ATOM   1594  HN  VAL   100      52.455   3.976  40.576  1.00  0.00      TSHR H  
ATOM   1595  HA  VAL   100      54.463   4.208  38.607  1.00  0.00      TSHR H  
ATOM   1596  HB  VAL   100      54.104   2.197  40.881  1.00  0.00      TSHR H  
ATOM   1597 HG11 VAL   100      56.496   2.870  39.042  1.00  0.00      TSHR H  
ATOM   1598 HG12 VAL   100      55.671   1.262  39.160  1.00  0.00      TSHR H  
ATOM   1599 HG13 VAL   100      56.585   1.885  40.543  1.00  0.00      TSHR H  
ATOM   1600 HG21 VAL   100      54.342   4.357  41.847  1.00  0.00      TSHR H  
ATOM   1601 HG22 VAL   100      55.290   5.021  40.475  1.00  0.00      TSHR H  
ATOM   1602 HG23 VAL   100      56.071   3.886  41.618  1.00  0.00      TSHR H  
ATOM   1603  N   TYR   101      52.661   1.449  38.396  1.00 38.42      TSHR N  
ATOM   1604  CA  TYR   101      52.315   0.398  37.453  1.00 38.42      TSHR C  
ATOM   1605  C   TYR   101      51.778   1.000  36.168  1.00 38.42      TSHR C  
ATOM   1606  O   TYR   101      52.098   0.564  35.068  1.00 38.42      TSHR O  
ATOM   1607  CB  TYR   101      51.331  -0.677  37.982  1.00 38.42      TSHR C  
ATOM   1608  CG  TYR   101      52.045  -1.612  38.928  1.00 38.42      TSHR C  
ATOM   1609  CD1 TYR   101      52.085  -1.304  40.287  1.00 38.42      TSHR C  
ATOM   1610  CD2 TYR   101      52.680  -2.795  38.497  1.00 38.42      TSHR C  
ATOM   1611  CE1 TYR   101      52.766  -2.101  41.201  1.00 38.42      TSHR C  
ATOM   1612  CE2 TYR   101      53.354  -3.619  39.420  1.00 38.42      TSHR C  
ATOM   1613  CZ  TYR   101      53.413  -3.252  40.773  1.00 38.42      TSHR C  
ATOM   1614  OH  TYR   101      54.105  -4.008  41.738  1.00 38.42      TSHR O  
ATOM   1615  HN  TYR   101      52.159   1.497  39.271  1.00  0.00      TSHR H  
ATOM   1616  HA  TYR   101      53.239  -0.098  37.204  1.00  0.00      TSHR H  
ATOM   1617  HB1 TYR   101      50.943  -1.296  37.145  1.00  0.00      TSHR H  
ATOM   1618  HB2 TYR   101      50.477  -0.197  38.505  1.00  0.00      TSHR H  
ATOM   1619  HD1 TYR   101      51.572  -0.445  40.646  1.00  0.00      TSHR H  
ATOM   1620  HD2 TYR   101      52.647  -3.071  37.455  1.00  0.00      TSHR H  
ATOM   1621  HE1 TYR   101      52.782  -1.821  42.238  1.00  0.00      TSHR H  
ATOM   1622  HE2 TYR   101      53.835  -4.529  39.098  1.00  0.00      TSHR H  
ATOM   1623  HH  TYR   101      54.099  -3.489  42.551  1.00  0.00      TSHR H  
ATOM   1624  N   THR   102      50.997   2.090  36.267  1.00 20.47      TSHR N  
ATOM   1625  CA  THR   102      50.569   2.835  35.095  1.00 20.47      TSHR C  
ATOM   1626  C   THR   102      51.729   3.423  34.326  1.00 20.47      TSHR C  
ATOM   1627  O   THR   102      51.778   3.352  33.108  1.00 20.47      TSHR O  
ATOM   1628  CB  THR   102      49.618   3.972  35.396  1.00 20.47      TSHR C  
ATOM   1629  CG2 THR   102      49.085   4.546  34.086  1.00 20.47      TSHR C  
ATOM   1630  OG1 THR   102      48.493   3.495  36.119  1.00 20.47      TSHR O  
ATOM   1631  HN  THR   102      50.724   2.443  37.169  1.00  0.00      TSHR H  
ATOM   1632  HA  THR   102      50.070   2.137  34.438  1.00  0.00      TSHR H  
ATOM   1633  HB  THR   102      50.115   4.774  35.990  1.00  0.00      TSHR H  
ATOM   1634  HG1 THR   102      48.839   3.295  37.019  1.00  0.00      TSHR H  
ATOM   1635 HG21 THR   102      48.648   3.734  33.470  1.00  0.00      TSHR H  
ATOM   1636 HG22 THR   102      49.873   5.054  33.493  1.00  0.00      TSHR H  
ATOM   1637 HG23 THR   102      48.294   5.286  34.313  1.00  0.00      TSHR H  
ATOM   1638  N   LEU   103      52.739   4.009  34.984  1.00 30.81      TSHR N  
ATOM   1639  CA  LEU   103      53.904   4.468  34.252  1.00 30.81      TSHR C  
ATOM   1640  C   LEU   103      54.700   3.349  33.615  1.00 30.81      TSHR C  
ATOM   1641  O   LEU   103      55.082   3.453  32.453  1.00 30.81      TSHR O  
ATOM   1642  CB  LEU   103      54.828   5.325  35.124  1.00 30.81      TSHR C  
ATOM   1643  CG  LEU   103      54.141   6.590  35.672  1.00 30.81      TSHR C  
ATOM   1644  CD1 LEU   103      55.151   7.393  36.483  1.00 30.81      TSHR C  
ATOM   1645  CD2 LEU   103      53.469   7.458  34.594  1.00 30.81      TSHR C  
ATOM   1646  HN  LEU   103      52.708   4.166  35.979  1.00  0.00      TSHR H  
ATOM   1647  HA  LEU   103      53.557   5.076  33.428  1.00  0.00      TSHR H  
ATOM   1648  HB1 LEU   103      55.710   5.648  34.526  1.00  0.00      TSHR H  
ATOM   1649  HB2 LEU   103      55.197   4.718  35.982  1.00  0.00      TSHR H  
ATOM   1650  HG  LEU   103      53.338   6.285  36.376  1.00  0.00      TSHR H  
ATOM   1651 HD11 LEU   103      56.006   7.720  35.860  1.00  0.00      TSHR H  
ATOM   1652 HD12 LEU   103      55.536   6.778  37.328  1.00  0.00      TSHR H  
ATOM   1653 HD13 LEU   103      54.659   8.288  36.921  1.00  0.00      TSHR H  
ATOM   1654 HD21 LEU   103      52.588   6.938  34.163  1.00  0.00      TSHR H  
ATOM   1655 HD22 LEU   103      54.187   7.697  33.783  1.00  0.00      TSHR H  
ATOM   1656 HD23 LEU   103      53.111   8.405  35.050  1.00  0.00      TSHR H  
ATOM   1657  N   THR   104      54.925   2.217  34.325  1.00 92.35      TSHR N  
ATOM   1658  CA  THR   104      55.686   1.102  33.760  1.00 92.35      TSHR C  
ATOM   1659  C   THR   104      55.036   0.505  32.530  1.00 92.35      TSHR C  
ATOM   1660  O   THR   104      55.710   0.215  31.543  1.00 92.35      TSHR O  
ATOM   1661  CB  THR   104      56.082   0.002  34.754  1.00 92.35      TSHR C  
ATOM   1662  CG2 THR   104      54.953  -0.996  35.056  1.00 92.35      TSHR C  
ATOM   1663  OG1 THR   104      57.180  -0.760  34.266  1.00 92.35      TSHR O  
ATOM   1664  HN  THR   104      54.597   2.151  35.279  1.00  0.00      TSHR H  
ATOM   1665  HA  THR   104      56.607   1.544  33.409  1.00  0.00      TSHR H  
ATOM   1666  HB  THR   104      56.387   0.487  35.710  1.00  0.00      TSHR H  
ATOM   1667  HG1 THR   104      57.929  -0.164  34.196  1.00  0.00      TSHR H  
ATOM   1668 HG21 THR   104      54.596  -1.516  34.144  1.00  0.00      TSHR H  
ATOM   1669 HG22 THR   104      54.103  -0.461  35.499  1.00  0.00      TSHR H  
ATOM   1670 HG23 THR   104      55.292  -1.771  35.773  1.00  0.00      TSHR H  
ATOM   1671  N   VAL   105      53.692   0.345  32.520  1.00 29.65      TSHR N  
ATOM   1672  CA  VAL   105      53.003  -0.222  31.378  1.00 29.65      TSHR C  
ATOM   1673  C   VAL   105      53.050   0.698  30.161  1.00 29.65      TSHR C  
ATOM   1674  O   VAL   105      53.136   0.228  29.028  1.00 29.65      TSHR O  
ATOM   1675  CB  VAL   105      51.572  -0.630  31.660  1.00 29.65      TSHR C  
ATOM   1676  CG1 VAL   105      51.432  -1.620  32.831  1.00 29.65      TSHR C  
ATOM   1677  CG2 VAL   105      50.696   0.604  31.880  1.00 29.65      TSHR C  
ATOM   1678  HN  VAL   105      53.129   0.576  33.322  1.00  0.00      TSHR H  
ATOM   1679  HA  VAL   105      53.530  -1.126  31.108  1.00  0.00      TSHR H  
ATOM   1680  HB  VAL   105      51.197  -1.160  30.751  1.00  0.00      TSHR H  
ATOM   1681 HG11 VAL   105      51.975  -1.278  33.729  1.00  0.00      TSHR H  
ATOM   1682 HG12 VAL   105      51.811  -2.623  32.552  1.00  0.00      TSHR H  
ATOM   1683 HG13 VAL   105      50.357  -1.713  33.104  1.00  0.00      TSHR H  
ATOM   1684 HG21 VAL   105      50.172   0.808  30.929  1.00  0.00      TSHR H  
ATOM   1685 HG22 VAL   105      51.296   1.486  32.119  1.00  0.00      TSHR H  
ATOM   1686 HG23 VAL   105      49.953   0.462  32.689  1.00  0.00      TSHR H  
ATOM   1687  N   ILE   106      53.039   2.045  30.373  1.00 84.89      TSHR N  
ATOM   1688  CA  ILE   106      53.208   3.042  29.326  1.00 84.89      TSHR C  
ATOM   1689  C   ILE   106      54.555   2.872  28.692  1.00 84.89      TSHR C  
ATOM   1690  O   ILE   106      54.699   2.792  27.470  1.00 84.89      TSHR O  
ATOM   1691  CB  ILE   106      53.196   4.470  29.878  1.00 84.89      TSHR C  
ATOM   1692  CG1 ILE   106      51.807   4.919  30.344  1.00 84.89      TSHR C  
ATOM   1693  CG2 ILE   106      53.721   5.470  28.831  1.00 84.89      TSHR C  
ATOM   1694  CD  ILE   106      50.828   5.116  29.197  1.00 84.89      TSHR C  
ATOM   1695  HN  ILE   106      52.958   2.401  31.306  1.00  0.00      TSHR H  
ATOM   1696  HA  ILE   106      52.455   2.894  28.565  1.00  0.00      TSHR H  
ATOM   1697  HB  ILE   106      53.870   4.532  30.764  1.00  0.00      TSHR H  
ATOM   1698 HG11 ILE   106      51.920   5.878  30.900  1.00  0.00      TSHR H  
ATOM   1699 HG12 ILE   106      51.381   4.177  31.048  1.00  0.00      TSHR H  
ATOM   1700 HG21 ILE   106      53.299   5.222  27.833  1.00  0.00      TSHR H  
ATOM   1701 HG22 ILE   106      54.827   5.443  28.754  1.00  0.00      TSHR H  
ATOM   1702 HG23 ILE   106      53.416   6.503  29.096  1.00  0.00      TSHR H  
ATOM   1703  HD1 ILE   106      50.418   4.128  28.890  1.00  0.00      TSHR H  
ATOM   1704  HD2 ILE   106      51.268   5.595  28.305  1.00  0.00      TSHR H  
ATOM   1705  HD3 ILE   106      49.997   5.771  29.538  1.00  0.00      TSHR H  
ATOM   1706  N   THR   107      55.583   2.770  29.557  1.00 28.95      TSHR N  
ATOM   1707  CA  THR   107      56.950   2.608  29.141  1.00 28.95      TSHR C  
ATOM   1708  C   THR   107      57.133   1.337  28.377  1.00 28.95      TSHR C  
ATOM   1709  O   THR   107      57.759   1.309  27.321  1.00 28.95      TSHR O  
ATOM   1710  CB  THR   107      57.891   2.530  30.311  1.00 28.95      TSHR C  
ATOM   1711  CG2 THR   107      59.314   2.591  29.776  1.00 28.95      TSHR C  
ATOM   1712  OG1 THR   107      57.690   3.609  31.205  1.00 28.95      TSHR O  
ATOM   1713  HN  THR   107      55.437   2.864  30.550  1.00  0.00      TSHR H  
ATOM   1714  HA  THR   107      57.212   3.437  28.500  1.00  0.00      TSHR H  
ATOM   1715  HB  THR   107      57.743   1.596  30.902  1.00  0.00      TSHR H  
ATOM   1716  HG1 THR   107      57.605   4.425  30.680  1.00  0.00      TSHR H  
ATOM   1717 HG21 THR   107      59.444   3.419  29.050  1.00  0.00      TSHR H  
ATOM   1718 HG22 THR   107      59.545   1.632  29.265  1.00  0.00      TSHR H  
ATOM   1719 HG23 THR   107      60.037   2.734  30.596  1.00  0.00      TSHR H  
ATOM   1720  N   LEU   108      56.530   0.252  28.894  1.00 30.59      TSHR N  
ATOM   1721  CA  LEU   108      56.549  -1.034  28.261  1.00 30.59      TSHR C  
ATOM   1722  C   LEU   108      55.904  -1.009  26.891  1.00 30.59      TSHR C  
ATOM   1723  O   LEU   108      56.489  -1.495  25.923  1.00 30.59      TSHR O  
ATOM   1724  CB  LEU   108      55.815  -2.062  29.146  1.00 30.59      TSHR C  
ATOM   1725  CG  LEU   108      55.936  -3.491  28.605  1.00 30.59      TSHR C  
ATOM   1726  CD1 LEU   108      57.398  -3.976  28.635  1.00 30.59      TSHR C  
ATOM   1727  CD2 LEU   108      54.969  -4.469  29.291  1.00 30.59      TSHR C  
ATOM   1728  HN  LEU   108      56.070   0.299  29.793  1.00  0.00      TSHR H  
ATOM   1729  HA  LEU   108      57.586  -1.313  28.135  1.00  0.00      TSHR H  
ATOM   1730  HB1 LEU   108      54.740  -1.787  29.221  1.00  0.00      TSHR H  
ATOM   1731  HB2 LEU   108      56.236  -2.028  30.175  1.00  0.00      TSHR H  
ATOM   1732  HG  LEU   108      55.614  -3.456  27.539  1.00  0.00      TSHR H  
ATOM   1733 HD11 LEU   108      57.862  -3.757  29.620  1.00  0.00      TSHR H  
ATOM   1734 HD12 LEU   108      57.991  -3.466  27.844  1.00  0.00      TSHR H  
ATOM   1735 HD13 LEU   108      57.454  -5.067  28.451  1.00  0.00      TSHR H  
ATOM   1736 HD21 LEU   108      53.921  -4.124  29.149  1.00  0.00      TSHR H  
ATOM   1737 HD22 LEU   108      55.182  -4.549  30.375  1.00  0.00      TSHR H  
ATOM   1738 HD23 LEU   108      55.059  -5.477  28.834  1.00  0.00      TSHR H  
ATOM   1739  N   GLU   109      54.710  -0.381  26.757  1.00 62.35      TSHR N  
ATOM   1740  CA  GLU   109      54.032  -0.249  25.479  1.00 62.35      TSHR C  
ATOM   1741  C   GLU   109      54.868   0.509  24.485  1.00 62.35      TSHR C  
ATOM   1742  O   GLU   109      55.074   0.063  23.359  1.00 62.35      TSHR O  
ATOM   1743  CB  GLU   109      52.681   0.490  25.613  1.00 62.35      TSHR C  
ATOM   1744  CG  GLU   109      51.773   0.386  24.359  1.00 62.35      TSHR C  
ATOM   1745  CD  GLU   109      52.127   1.238  23.133  1.00 62.35      TSHR C  
ATOM   1746  OE1 GLU   109      52.455   2.442  23.299  1.00 62.35      TSHR O  
ATOM   1747  OE2 GLU   109      52.031   0.710  21.993  1.00 62.35      TSHR O1-
ATOM   1748  HN  GLU   109      54.229  -0.010  27.563  1.00  0.00      TSHR H  
ATOM   1749  HA  GLU   109      53.865  -1.243  25.089  1.00  0.00      TSHR H  
ATOM   1750  HB1 GLU   109      52.831   1.555  25.892  1.00  0.00      TSHR H  
ATOM   1751  HB2 GLU   109      52.132   0.012  26.457  1.00  0.00      TSHR H  
ATOM   1752  HG1 GLU   109      50.743   0.673  24.656  1.00  0.00      TSHR H  
ATOM   1753  HG2 GLU   109      51.756  -0.674  24.028  1.00  0.00      TSHR H  
ATOM   1754  N   ARG   110      55.446   1.647  24.917  1.00151.83      TSHR N  
ATOM   1755  CA  ARG   110      56.329   2.438  24.091  1.00151.83      TSHR C  
ATOM   1756  C   ARG   110      57.580   1.724  23.705  1.00151.83      TSHR C  
ATOM   1757  O   ARG   110      58.037   1.843  22.574  1.00151.83      TSHR O  
ATOM   1758  CB  ARG   110      56.756   3.733  24.781  1.00151.83      TSHR C  
ATOM   1759  CG  ARG   110      55.576   4.690  24.913  1.00151.83      TSHR C  
ATOM   1760  CD  ARG   110      55.522   5.817  23.857  1.00151.83      TSHR C  
ATOM   1761  NE  ARG   110      55.620   5.302  22.455  1.00151.83      TSHR N  
ATOM   1762  CZ  ARG   110      54.605   4.732  21.780  1.00151.83      TSHR C  
ATOM   1763  NH1 ARG   110      53.409   4.546  22.359  1.00151.83      TSHR N1+
ATOM   1764  NH2 ARG   110      54.788   4.387  20.501  1.00151.83      TSHR N  
ATOM   1765  HN  ARG   110      55.254   1.990  25.846  1.00  0.00      TSHR H  
ATOM   1766  HA  ARG   110      55.799   2.668  23.180  1.00  0.00      TSHR H  
ATOM   1767  HB1 ARG   110      57.559   4.248  24.205  1.00  0.00      TSHR H  
ATOM   1768  HB2 ARG   110      57.160   3.484  25.789  1.00  0.00      TSHR H  
ATOM   1769  HG1 ARG   110      55.686   5.140  25.923  1.00  0.00      TSHR H  
ATOM   1770  HG2 ARG   110      54.620   4.124  24.936  1.00  0.00      TSHR H  
ATOM   1771  HD1 ARG   110      56.368   6.521  24.021  1.00  0.00      TSHR H  
ATOM   1772  HD2 ARG   110      54.579   6.392  23.955  1.00  0.00      TSHR H  
ATOM   1773  HE  ARG   110      56.408   5.530  21.887  1.00  0.00      TSHR H  
ATOM   1774 HH11 ARG   110      53.332   4.954  23.250  1.00  0.00      TSHR H  
ATOM   1775 HH12 ARG   110      53.038   3.578  22.503  1.00  0.00      TSHR H  
ATOM   1776 HH21 ARG   110      54.010   3.952  20.075  1.00  0.00      TSHR H  
ATOM   1777 HH22 ARG   110      55.407   4.953  19.907  1.00  0.00      TSHR H  
ATOM   1778  N   TRP   111      58.168   0.943  24.631  1.00 40.85      TSHR N  
ATOM   1779  CA  TRP   111      59.307   0.114  24.325  1.00 40.85      TSHR C  
ATOM   1780  C   TRP   111      58.961  -0.897  23.266  1.00 40.85      TSHR C  
ATOM   1781  O   TRP   111      59.657  -0.975  22.260  1.00 40.85      TSHR O  
ATOM   1782  CB  TRP   111      59.823  -0.619  25.580  1.00 40.85      TSHR C  
ATOM   1783  CG  TRP   111      61.080  -1.442  25.348  1.00 40.85      TSHR C  
ATOM   1784  CD1 TRP   111      62.358  -1.012  25.134  1.00 40.85      TSHR C  
ATOM   1785  CD2 TRP   111      61.104  -2.871  25.249  1.00 40.85      TSHR C  
ATOM   1786  CE2 TRP   111      62.448  -3.248  25.033  1.00 40.85      TSHR C  
ATOM   1787  CE3 TRP   111      60.095  -3.835  25.330  1.00 40.85      TSHR C  
ATOM   1788  NE1 TRP   111      63.198  -2.090  24.948  1.00 40.85      TSHR N  
ATOM   1789  CZ2 TRP   111      62.814  -4.581  24.926  1.00 40.85      TSHR C  
ATOM   1790  CZ3 TRP   111      60.470  -5.180  25.243  1.00 40.85      TSHR C  
ATOM   1791  CH2 TRP   111      61.808  -5.556  25.058  1.00 40.85      TSHR C  
ATOM   1792  HN  TRP   111      57.832   0.925  25.583  1.00  0.00      TSHR H  
ATOM   1793  HA  TRP   111      60.082   0.750  23.920  1.00  0.00      TSHR H  
ATOM   1794  HB1 TRP   111      59.021  -1.276  25.978  1.00  0.00      TSHR H  
ATOM   1795  HB2 TRP   111      60.043   0.142  26.358  1.00  0.00      TSHR H  
ATOM   1796  HD1 TRP   111      62.655   0.026  25.086  1.00  0.00      TSHR H  
ATOM   1797  HE1 TRP   111      64.120  -2.048  24.648  1.00  0.00      TSHR H  
ATOM   1798  HE3 TRP   111      59.054  -3.567  25.443  1.00  0.00      TSHR H  
ATOM   1799  HZ2 TRP   111      63.831  -4.878  24.730  1.00  0.00      TSHR H  
ATOM   1800  HZ3 TRP   111      59.718  -5.951  25.305  1.00  0.00      TSHR H  
ATOM   1801  HH2 TRP   111      62.056  -6.601  24.955  1.00  0.00      TSHR H  
ATOM   1802  N   TYR   112      57.818  -1.616  23.395  1.00 34.68      TSHR N  
ATOM   1803  CA  TYR   112      57.384  -2.496  22.324  1.00 34.68      TSHR C  
ATOM   1804  C   TYR   112      57.158  -1.726  21.062  1.00 34.68      TSHR C  
ATOM   1805  O   TYR   112      57.622  -2.106  19.998  1.00 34.68      TSHR O  
ATOM   1806  CB  TYR   112      56.087  -3.290  22.590  1.00 34.68      TSHR C  
ATOM   1807  CG  TYR   112      56.382  -4.401  23.537  1.00 34.68      TSHR C  
ATOM   1808  CD1 TYR   112      57.152  -5.509  23.136  1.00 34.68      TSHR C  
ATOM   1809  CD2 TYR   112      55.887  -4.347  24.841  1.00 34.68      TSHR C  
ATOM   1810  CE1 TYR   112      57.458  -6.527  24.050  1.00 34.68      TSHR C  
ATOM   1811  CE2 TYR   112      56.183  -5.371  25.744  1.00 34.68      TSHR C  
ATOM   1812  CZ  TYR   112      56.999  -6.434  25.368  1.00 34.68      TSHR C  
ATOM   1813  OH  TYR   112      57.385  -7.374  26.341  1.00 34.68      TSHR O  
ATOM   1814  HN  TYR   112      57.238  -1.536  24.217  1.00  0.00      TSHR H  
ATOM   1815  HA  TYR   112      58.183  -3.185  22.129  1.00  0.00      TSHR H  
ATOM   1816  HB1 TYR   112      55.716  -3.772  21.660  1.00  0.00      TSHR H  
ATOM   1817  HB2 TYR   112      55.289  -2.632  22.997  1.00  0.00      TSHR H  
ATOM   1818  HD1 TYR   112      57.527  -5.567  22.126  1.00  0.00      TSHR H  
ATOM   1819  HD2 TYR   112      55.289  -3.502  25.148  1.00  0.00      TSHR H  
ATOM   1820  HE1 TYR   112      58.078  -7.361  23.759  1.00  0.00      TSHR H  
ATOM   1821  HE2 TYR   112      55.786  -5.340  26.738  1.00  0.00      TSHR H  
ATOM   1822  HH  TYR   112      57.107  -7.032  27.195  1.00  0.00      TSHR H  
ATOM   1823  N   ALA   113      56.483  -0.579  21.146  1.00 39.16      TSHR N  
ATOM   1824  CA  ALA   113      56.215   0.190  19.979  1.00 39.16      TSHR C  
ATOM   1825  C   ALA   113      57.348   0.793  19.243  1.00 39.16      TSHR C  
ATOM   1826  O   ALA   113      57.390   0.731  18.021  1.00 39.16      TSHR O  
ATOM   1827  CB  ALA   113      55.221   1.305  20.316  1.00 39.16      TSHR C  
ATOM   1828  HN  ALA   113      56.057  -0.269  22.012  1.00  0.00      TSHR H  
ATOM   1829  HA  ALA   113      55.875  -0.523  19.259  1.00  0.00      TSHR H  
ATOM   1830  HB1 ALA   113      55.595   1.895  21.177  1.00  0.00      TSHR H  
ATOM   1831  HB2 ALA   113      54.233   0.883  20.598  1.00  0.00      TSHR H  
ATOM   1832  HB3 ALA   113      55.086   1.991  19.454  1.00  0.00      TSHR H  
ATOM   1833  N   ILE   114      58.293   1.402  19.940  1.00102.17      TSHR N  
ATOM   1834  CA  ILE   114      59.403   1.976  19.248  1.00102.17      TSHR C  
ATOM   1835  C   ILE   114      60.405   0.913  18.864  1.00102.17      TSHR C  
ATOM   1836  O   ILE   114      60.871   0.858  17.728  1.00102.17      TSHR O  
ATOM   1837  CB  ILE   114      60.066   3.000  20.123  1.00102.17      TSHR C  
ATOM   1838  CG1 ILE   114      59.106   4.140  20.525  1.00102.17      TSHR C  
ATOM   1839  CG2 ILE   114      61.250   3.543  19.330  1.00102.17      TSHR C  
ATOM   1840  CD  ILE   114      58.674   5.030  19.364  1.00102.17      TSHR C  
ATOM   1841  HN  ILE   114      58.224   1.523  20.943  1.00  0.00      TSHR H  
ATOM   1842  HA  ILE   114      59.069   2.455  18.336  1.00  0.00      TSHR H  
ATOM   1843  HB  ILE   114      60.428   2.517  21.062  1.00  0.00      TSHR H  
ATOM   1844 HG11 ILE   114      59.625   4.785  21.260  1.00  0.00      TSHR H  
ATOM   1845 HG12 ILE   114      58.210   3.739  21.041  1.00  0.00      TSHR H  
ATOM   1846 HG21 ILE   114      60.948   3.860  18.309  1.00  0.00      TSHR H  
ATOM   1847 HG22 ILE   114      62.017   2.758  19.205  1.00  0.00      TSHR H  
ATOM   1848 HG23 ILE   114      61.696   4.399  19.867  1.00  0.00      TSHR H  
ATOM   1849  HD1 ILE   114      57.946   4.508  18.709  1.00  0.00      TSHR H  
ATOM   1850  HD2 ILE   114      59.527   5.371  18.745  1.00  0.00      TSHR H  
ATOM   1851  HD3 ILE   114      58.198   5.942  19.775  1.00  0.00      TSHR H  
ATOM   1852  N   THR   115      60.774   0.035  19.823  1.00 35.50      TSHR N  
ATOM   1853  CA  THR   115      61.821  -0.949  19.610  1.00 35.50      TSHR C  
ATOM   1854  C   THR   115      61.385  -2.007  18.638  1.00 35.50      TSHR C  
ATOM   1855  O   THR   115      62.166  -2.453  17.800  1.00 35.50      TSHR O  
ATOM   1856  CB  THR   115      62.292  -1.602  20.904  1.00 35.50      TSHR C  
ATOM   1857  CG2 THR   115      63.393  -2.646  20.672  1.00 35.50      TSHR C  
ATOM   1858  OG1 THR   115      62.803  -0.618  21.794  1.00 35.50      TSHR O  
ATOM   1859  HN  THR   115      60.317   0.006  20.720  1.00  0.00      TSHR H  
ATOM   1860  HA  THR   115      62.662  -0.447  19.155  1.00  0.00      TSHR H  
ATOM   1861  HB  THR   115      61.443  -2.113  21.408  1.00  0.00      TSHR H  
ATOM   1862  HG1 THR   115      62.903   0.183  21.275  1.00  0.00      TSHR H  
ATOM   1863 HG21 THR   115      64.234  -2.203  20.102  1.00  0.00      TSHR H  
ATOM   1864 HG22 THR   115      62.995  -3.518  20.110  1.00  0.00      TSHR H  
ATOM   1865 HG23 THR   115      63.767  -3.017  21.650  1.00  0.00      TSHR H  
ATOM   1866  N   PHE   116      60.116  -2.447  18.714  1.00 49.65      TSHR N  
ATOM   1867  CA  PHE   116      59.713  -3.621  17.993  1.00 49.65      TSHR C  
ATOM   1868  C   PHE   116      58.778  -3.291  16.877  1.00 49.65      TSHR C  
ATOM   1869  O   PHE   116      57.637  -2.883  17.077  1.00 49.65      TSHR O  
ATOM   1870  CB  PHE   116      58.970  -4.660  18.847  1.00 49.65      TSHR C  
ATOM   1871  CG  PHE   116      59.883  -5.283  19.829  1.00 49.65      TSHR C  
ATOM   1872  CD1 PHE   116      60.230  -4.581  20.980  1.00 49.65      TSHR C  
ATOM   1873  CD2 PHE   116      60.437  -6.550  19.595  1.00 49.65      TSHR C  
ATOM   1874  CE1 PHE   116      61.135  -5.117  21.886  1.00 49.65      TSHR C  
ATOM   1875  CE2 PHE   116      61.330  -7.107  20.517  1.00 49.65      TSHR C  
ATOM   1876  CZ  PHE   116      61.682  -6.387  21.667  1.00 49.65      TSHR C  
ATOM   1877  HN  PHE   116      59.415  -2.045  19.316  1.00  0.00      TSHR H  
ATOM   1878  HA  PHE   116      60.572  -4.119  17.563  1.00  0.00      TSHR H  
ATOM   1879  HB1 PHE   116      58.635  -5.460  18.182  1.00  0.00      TSHR H  
ATOM   1880  HB2 PHE   116      58.091  -4.247  19.381  1.00  0.00      TSHR H  
ATOM   1881  HD1 PHE   116      59.842  -3.590  21.141  1.00  0.00      TSHR H  
ATOM   1882  HD2 PHE   116      60.178  -7.090  18.697  1.00  0.00      TSHR H  
ATOM   1883  HE1 PHE   116      61.414  -4.513  22.729  1.00  0.00      TSHR H  
ATOM   1884  HE2 PHE   116      61.760  -8.080  20.331  1.00  0.00      TSHR H  
ATOM   1885  HZ  PHE   116      62.382  -6.803  22.375  1.00  0.00      TSHR H  
ATOM   1886  N   ALA   117      59.229  -3.612  15.650  1.00 36.23      TSHR N  
ATOM   1887  CA  ALA   117      58.450  -3.546  14.439  1.00 36.23      TSHR C  
ATOM   1888  C   ALA   117      57.207  -4.421  14.502  1.00 36.23      TSHR C  
ATOM   1889  O   ALA   117      56.153  -4.058  13.988  1.00 36.23      TSHR O  
ATOM   1890  CB  ALA   117      59.314  -3.965  13.242  1.00 36.23      TSHR C  
ATOM   1891  HN  ALA   117      60.173  -3.905  15.534  1.00  0.00      TSHR H  
ATOM   1892  HA  ALA   117      58.136  -2.521  14.303  1.00  0.00      TSHR H  
ATOM   1893  HB1 ALA   117      59.625  -5.027  13.329  1.00  0.00      TSHR H  
ATOM   1894  HB2 ALA   117      60.225  -3.330  13.193  1.00  0.00      TSHR H  
ATOM   1895  HB3 ALA   117      58.747  -3.834  12.294  1.00  0.00      TSHR H  
ATOM   1896  N   MET   118      57.291  -5.578  15.208  1.00 78.08      TSHR N  
ATOM   1897  CA  MET   118      56.198  -6.524  15.371  1.00 78.08      TSHR C  
ATOM   1898  C   MET   118      54.971  -5.902  16.014  1.00 78.08      TSHR C  
ATOM   1899  O   MET   118      53.840  -6.236  15.661  1.00 78.08      TSHR O  
ATOM   1900  CB  MET   118      56.598  -7.793  16.189  1.00 78.08      TSHR C  
ATOM   1901  CG  MET   118      56.727  -7.565  17.714  1.00 78.08      TSHR C  
ATOM   1902  SD  MET   118      57.325  -8.908  18.771  1.00 78.08      TSHR S  
ATOM   1903  CE  MET   118      57.298  -7.852  20.263  1.00 78.08      TSHR C  
ATOM   1904  HN  MET   118      58.157  -5.817  15.632  1.00  0.00      TSHR H  
ATOM   1905  HA  MET   118      55.910  -6.826  14.372  1.00  0.00      TSHR H  
ATOM   1906  HB1 MET   118      57.555  -8.188  15.787  1.00  0.00      TSHR H  
ATOM   1907  HB2 MET   118      55.819  -8.560  16.021  1.00  0.00      TSHR H  
ATOM   1908  HG1 MET   118      55.767  -7.199  18.133  1.00  0.00      TSHR H  
ATOM   1909  HG2 MET   118      57.442  -6.745  17.803  1.00  0.00      TSHR H  
ATOM   1910  HE1 MET   118      56.414  -8.058  20.904  1.00  0.00      TSHR H  
ATOM   1911  HE2 MET   118      57.270  -6.771  20.007  1.00  0.00      TSHR H  
ATOM   1912  HE3 MET   118      58.208  -8.012  20.883  1.00  0.00      TSHR H  
ATOM   1913  N   ARG   119      55.172  -4.950  16.967  1.00161.32      TSHR N  
ATOM   1914  CA  ARG   119      54.094  -4.197  17.569  1.00161.32      TSHR C  
ATOM   1915  C   ARG   119      53.415  -3.363  16.520  1.00161.32      TSHR C  
ATOM   1916  O   ARG   119      52.217  -3.151  16.550  1.00161.32      TSHR O  
ATOM   1917  CB  ARG   119      54.556  -3.256  18.726  1.00161.32      TSHR C  
ATOM   1918  CG  ARG   119      53.478  -2.238  19.215  1.00161.32      TSHR C  
ATOM   1919  CD  ARG   119      53.410  -0.934  18.379  1.00161.32      TSHR C  
ATOM   1920  NE  ARG   119      52.162  -0.159  18.559  1.00161.32      TSHR N  
ATOM   1921  CZ  ARG   119      52.073   1.120  18.133  1.00161.32      TSHR C  
ATOM   1922  NH1 ARG   119      53.143   1.793  17.676  1.00161.32      TSHR N1+
ATOM   1923  NH2 ARG   119      50.888   1.739  18.139  1.00161.32      TSHR N  
ATOM   1924  HN  ARG   119      56.097  -4.660  17.209  1.00  0.00      TSHR H  
ATOM   1925  HA  ARG   119      53.362  -4.896  17.954  1.00  0.00      TSHR H  
ATOM   1926  HB1 ARG   119      55.472  -2.706  18.420  1.00  0.00      TSHR H  
ATOM   1927  HB2 ARG   119      54.848  -3.906  19.581  1.00  0.00      TSHR H  
ATOM   1928  HG1 ARG   119      53.705  -1.953  20.268  1.00  0.00      TSHR H  
ATOM   1929  HG2 ARG   119      52.498  -2.758  19.208  1.00  0.00      TSHR H  
ATOM   1930  HD1 ARG   119      53.540  -1.088  17.301  1.00  0.00      TSHR H  
ATOM   1931  HD2 ARG   119      54.216  -0.270  18.644  1.00  0.00      TSHR H  
ATOM   1932  HE  ARG   119      51.382  -0.572  18.994  1.00  0.00      TSHR H  
ATOM   1933 HH11 ARG   119      54.016   1.318  17.618  1.00  0.00      TSHR H  
ATOM   1934 HH12 ARG   119      53.063   2.727  17.360  1.00  0.00      TSHR H  
ATOM   1935 HH21 ARG   119      50.108   1.274  18.534  1.00  0.00      TSHR H  
ATOM   1936 HH22 ARG   119      50.830   2.665  17.794  1.00  0.00      TSHR H  
ATOM   1937  N   LEU   120      54.156  -2.763  15.573  1.00151.95      TSHR N  
ATOM   1938  CA  LEU   120      53.553  -1.854  14.613  1.00151.95      TSHR C  
ATOM   1939  C   LEU   120      52.630  -2.618  13.705  1.00151.95      TSHR C  
ATOM   1940  O   LEU   120      51.533  -2.162  13.389  1.00151.95      TSHR O  
ATOM   1941  CB  LEU   120      54.571  -1.093  13.729  1.00151.95      TSHR C  
ATOM   1942  CG  LEU   120      55.442  -0.025  14.430  1.00151.95      TSHR C  
ATOM   1943  CD1 LEU   120      54.627   1.188  14.898  1.00151.95      TSHR C  
ATOM   1944  CD2 LEU   120      56.289  -0.592  15.568  1.00151.95      TSHR C  
ATOM   1945  HN  LEU   120      55.135  -2.944  15.476  1.00  0.00      TSHR H  
ATOM   1946  HA  LEU   120      52.937  -1.149  15.154  1.00  0.00      TSHR H  
ATOM   1947  HB1 LEU   120      54.013  -0.567  12.920  1.00  0.00      TSHR H  
ATOM   1948  HB2 LEU   120      55.242  -1.836  13.244  1.00  0.00      TSHR H  
ATOM   1949  HG  LEU   120      56.166   0.342  13.661  1.00  0.00      TSHR H  
ATOM   1950 HD11 LEU   120      53.695   0.854  15.394  1.00  0.00      TSHR H  
ATOM   1951 HD12 LEU   120      54.348   1.824  14.033  1.00  0.00      TSHR H  
ATOM   1952 HD13 LEU   120      55.226   1.797  15.610  1.00  0.00      TSHR H  
ATOM   1953 HD21 LEU   120      56.610  -1.619  15.319  1.00  0.00      TSHR H  
ATOM   1954 HD22 LEU   120      55.725  -0.634  16.521  1.00  0.00      TSHR H  
ATOM   1955 HD23 LEU   120      57.201   0.021  15.729  1.00  0.00      TSHR H  
ATOM   1956  N   ASP   121      53.066  -3.832  13.314  1.00 34.01      TSHR N  
ATOM   1957  CA  ASP   121      52.296  -4.738  12.497  1.00 34.01      TSHR C  
ATOM   1958  C   ASP   121      51.013  -5.174  13.188  1.00 34.01      TSHR C  
ATOM   1959  O   ASP   121      49.923  -5.075  12.626  1.00 34.01      TSHR O  
ATOM   1960  CB  ASP   121      53.121  -6.013  12.190  1.00 34.01      TSHR C  
ATOM   1961  CG  ASP   121      54.375  -5.726  11.373  1.00 34.01      TSHR C  
ATOM   1962  OD1 ASP   121      54.535  -4.591  10.859  1.00 34.01      TSHR O  
ATOM   1963  OD2 ASP   121      55.189  -6.680  11.261  1.00 34.01      TSHR O1-
ATOM   1964  HN  ASP   121      54.000  -4.122  13.534  1.00  0.00      TSHR H  
ATOM   1965  HA  ASP   121      52.029  -4.220  11.586  1.00  0.00      TSHR H  
ATOM   1966  HB1 ASP   121      52.511  -6.737  11.611  1.00  0.00      TSHR H  
ATOM   1967  HB2 ASP   121      53.448  -6.492  13.136  1.00  0.00      TSHR H  
ATOM   1968  N   ARG   122      51.105  -5.607  14.466  1.00 51.87      TSHR N  
ATOM   1969  CA  ARG   122      49.929  -5.881  15.264  1.00 51.87      TSHR C  
ATOM   1970  C   ARG   122      49.999  -5.000  16.484  1.00 51.87      TSHR C  
ATOM   1971  O   ARG   122      50.703  -5.254  17.461  1.00 51.87      TSHR O  
ATOM   1972  CB  ARG   122      49.781  -7.379  15.644  1.00 51.87      TSHR C  
ATOM   1973  CG  ARG   122      50.955  -7.962  16.449  1.00 51.87      TSHR C  
ATOM   1974  CD  ARG   122      50.918  -9.475  16.624  1.00 51.87      TSHR C  
ATOM   1975  NE  ARG   122      52.193  -9.852  17.320  1.00 51.87      TSHR N  
ATOM   1976  CZ  ARG   122      53.376  -9.995  16.687  1.00 51.87      TSHR C  
ATOM   1977  NH1 ARG   122      53.498  -9.775  15.370  1.00 51.87      TSHR N1+
ATOM   1978  NH2 ARG   122      54.457 -10.350  17.396  1.00 51.87      TSHR N  
ATOM   1979  HN  ARG   122      52.000  -5.680  14.917  1.00  0.00      TSHR H  
ATOM   1980  HA  ARG   122      49.036  -5.597  14.725  1.00  0.00      TSHR H  
ATOM   1981  HB1 ARG   122      49.690  -7.947  14.690  1.00  0.00      TSHR H  
ATOM   1982  HB2 ARG   122      48.836  -7.522  16.214  1.00  0.00      TSHR H  
ATOM   1983  HG1 ARG   122      50.965  -7.518  17.470  1.00  0.00      TSHR H  
ATOM   1984  HG2 ARG   122      51.900  -7.655  15.954  1.00  0.00      TSHR H  
ATOM   1985  HD1 ARG   122      50.834 -10.005  15.651  1.00  0.00      TSHR H  
ATOM   1986  HD2 ARG   122      50.055  -9.765  17.267  1.00  0.00      TSHR H  
ATOM   1987  HE  ARG   122      52.192  -9.939  18.309  1.00  0.00      TSHR H  
ATOM   1988 HH11 ARG   122      52.716  -9.386  14.898  1.00  0.00      TSHR H  
ATOM   1989 HH12 ARG   122      54.375  -9.850  14.918  1.00  0.00      TSHR H  
ATOM   1990 HH21 ARG   122      54.388 -10.461  18.380  1.00  0.00      TSHR H  
ATOM   1991 HH22 ARG   122      55.334 -10.440  16.942  1.00  0.00      TSHR H  
ATOM   1992  N   LYS   123      49.249  -3.880  16.447  1.00163.33      TSHR N  
ATOM   1993  CA  LYS   123      49.285  -2.885  17.497  1.00163.33      TSHR C  
ATOM   1994  C   LYS   123      48.830  -3.478  18.787  1.00163.33      TSHR C  
ATOM   1995  O   LYS   123      47.997  -4.386  18.813  1.00163.33      TSHR O  
ATOM   1996  CB  LYS   123      48.470  -1.590  17.246  1.00163.33      TSHR C  
ATOM   1997  CG  LYS   123      48.968  -0.718  16.075  1.00163.33      TSHR C  
ATOM   1998  CD  LYS   123      48.762  -1.252  14.640  1.00163.33      TSHR C  
ATOM   1999  CE  LYS   123      47.350  -1.117  14.050  1.00163.33      TSHR C  
ATOM   2000  NZ  LYS   123      46.343  -1.872  14.829  1.00163.33      TSHR N1+
ATOM   2001  HN  LYS   123      48.721  -3.668  15.640  1.00  0.00      TSHR H  
ATOM   2002  HA  LYS   123      50.311  -2.591  17.639  1.00  0.00      TSHR H  
ATOM   2003  HB1 LYS   123      48.557  -0.949  18.158  1.00  0.00      TSHR H  
ATOM   2004  HB2 LYS   123      47.398  -1.842  17.162  1.00  0.00      TSHR H  
ATOM   2005  HG1 LYS   123      50.067  -0.577  16.221  1.00  0.00      TSHR H  
ATOM   2006  HG2 LYS   123      48.502   0.290  16.145  1.00  0.00      TSHR H  
ATOM   2007  HD1 LYS   123      49.133  -2.290  14.540  1.00  0.00      TSHR H  
ATOM   2008  HD2 LYS   123      49.436  -0.651  13.982  1.00  0.00      TSHR H  
ATOM   2009  HE1 LYS   123      47.340  -1.507  13.009  1.00  0.00      TSHR H  
ATOM   2010  HE2 LYS   123      47.048  -0.047  14.043  1.00  0.00      TSHR H  
ATOM   2011  HZ1 LYS   123      46.358  -1.521  15.807  1.00  0.00      TSHR H  
ATOM   2012  HZ2 LYS   123      46.572  -2.885  14.824  1.00  0.00      TSHR H  
ATOM   2013  HZ3 LYS   123      45.395  -1.730  14.427  1.00  0.00      TSHR H  
ATOM   2014  N   ILE   124      49.355  -2.954  19.912  1.00 62.12      TSHR N  
ATOM   2015  CA  ILE   124      48.814  -3.289  21.199  1.00 62.12      TSHR C  
ATOM   2016  C   ILE   124      47.327  -2.965  21.222  1.00 62.12      TSHR C  
ATOM   2017  O   ILE   124      46.862  -1.926  20.746  1.00 62.12      TSHR O  
ATOM   2018  CB  ILE   124      49.559  -2.606  22.331  1.00 62.12      TSHR C  
ATOM   2019  CG1 ILE   124      49.112  -3.184  23.696  1.00 62.12      TSHR C  
ATOM   2020  CG2 ILE   124      49.418  -1.075  22.197  1.00 62.12      TSHR C  
ATOM   2021  CD  ILE   124      49.987  -2.735  24.867  1.00 62.12      TSHR C  
ATOM   2022  HN  ILE   124      50.059  -2.257  19.913  1.00  0.00      TSHR H  
ATOM   2023  HA  ILE   124      48.928  -4.358  21.317  1.00  0.00      TSHR H  
ATOM   2024  HB  ILE   124      50.646  -2.844  22.226  1.00  0.00      TSHR H  
ATOM   2025 HG11 ILE   124      49.168  -4.295  23.631  1.00  0.00      TSHR H  
ATOM   2026 HG12 ILE   124      48.054  -2.906  23.896  1.00  0.00      TSHR H  
ATOM   2027 HG21 ILE   124      48.378  -0.761  22.025  1.00  0.00      TSHR H  
ATOM   2028 HG22 ILE   124      50.029  -0.680  21.360  1.00  0.00      TSHR H  
ATOM   2029 HG23 ILE   124      49.740  -0.570  23.121  1.00  0.00      TSHR H  
ATOM   2030  HD1 ILE   124      49.815  -1.663  25.097  1.00  0.00      TSHR H  
ATOM   2031  HD2 ILE   124      51.063  -2.876  24.624  1.00  0.00      TSHR H  
ATOM   2032  HD3 ILE   124      49.758  -3.325  25.776  1.00  0.00      TSHR H  
ATOM   2033  N   ARG   125      46.514  -3.916  21.689  1.00121.47      TSHR N  
ATOM   2034  CA  ARG   125      45.096  -3.726  21.640  1.00121.47      TSHR C  
ATOM   2035  C   ARG   125      44.671  -2.916  22.843  1.00121.47      TSHR C  
ATOM   2036  O   ARG   125      45.252  -2.991  23.924  1.00121.47      TSHR O  
ATOM   2037  CB  ARG   125      44.369  -5.090  21.587  1.00121.47      TSHR C  
ATOM   2038  CG  ARG   125      42.845  -5.034  21.353  1.00121.47      TSHR C  
ATOM   2039  CD  ARG   125      42.378  -4.502  19.993  1.00121.47      TSHR C  
ATOM   2040  NE  ARG   125      40.870  -4.529  20.007  1.00121.47      TSHR N  
ATOM   2041  CZ  ARG   125      40.070  -3.534  20.442  1.00121.47      TSHR C  
ATOM   2042  NH1 ARG   125      40.553  -2.350  20.828  1.00121.47      TSHR N1+
ATOM   2043  NH2 ARG   125      38.743  -3.724  20.486  1.00121.47      TSHR N  
ATOM   2044  HN  ARG   125      46.863  -4.784  22.025  1.00  0.00      TSHR H  
ATOM   2045  HA  ARG   125      44.846  -3.173  20.744  1.00  0.00      TSHR H  
ATOM   2046  HB1 ARG   125      44.573  -5.633  22.537  1.00  0.00      TSHR H  
ATOM   2047  HB2 ARG   125      44.824  -5.694  20.769  1.00  0.00      TSHR H  
ATOM   2048  HG1 ARG   125      42.395  -4.393  22.127  1.00  0.00      TSHR H  
ATOM   2049  HG2 ARG   125      42.438  -6.060  21.500  1.00  0.00      TSHR H  
ATOM   2050  HD1 ARG   125      42.738  -5.173  19.181  1.00  0.00      TSHR H  
ATOM   2051  HD2 ARG   125      42.750  -3.475  19.793  1.00  0.00      TSHR H  
ATOM   2052  HE  ARG   125      40.420  -5.381  19.761  1.00  0.00      TSHR H  
ATOM   2053 HH11 ARG   125      41.483  -2.143  20.580  1.00  0.00      TSHR H  
ATOM   2054 HH12 ARG   125      39.922  -1.624  21.078  1.00  0.00      TSHR H  
ATOM   2055 HH21 ARG   125      38.158  -3.004  20.839  1.00  0.00      TSHR H  
ATOM   2056 HH22 ARG   125      38.351  -4.535  20.072  1.00  0.00      TSHR H  
ATOM   2057  N   LEU   126      43.589  -2.134  22.697  1.00106.04      TSHR N  
ATOM   2058  CA  LEU   126      42.929  -1.487  23.807  1.00106.04      TSHR C  
ATOM   2059  C   LEU   126      42.441  -2.479  24.844  1.00106.04      TSHR C  
ATOM   2060  O   LEU   126      42.547  -2.266  26.039  1.00106.04      TSHR O  
ATOM   2061  CB  LEU   126      41.734  -0.651  23.295  1.00106.04      TSHR C  
ATOM   2062  CG  LEU   126      41.340   0.531  24.188  1.00106.04      TSHR C  
ATOM   2063  CD1 LEU   126      40.833   0.140  25.583  1.00106.04      TSHR C  
ATOM   2064  CD2 LEU   126      42.517   1.500  24.270  1.00106.04      TSHR C  
ATOM   2065  HN  LEU   126      43.245  -1.930  21.793  1.00  0.00      TSHR H  
ATOM   2066  HA  LEU   126      43.676  -0.873  24.287  1.00  0.00      TSHR H  
ATOM   2067  HB1 LEU   126      40.846  -1.300  23.150  1.00  0.00      TSHR H  
ATOM   2068  HB2 LEU   126      42.012  -0.215  22.309  1.00  0.00      TSHR H  
ATOM   2069  HG  LEU   126      40.488   1.057  23.691  1.00  0.00      TSHR H  
ATOM   2070 HD11 LEU   126      41.687  -0.027  26.275  1.00  0.00      TSHR H  
ATOM   2071 HD12 LEU   126      40.244  -0.799  25.525  1.00  0.00      TSHR H  
ATOM   2072 HD13 LEU   126      40.194   0.933  26.023  1.00  0.00      TSHR H  
ATOM   2073 HD21 LEU   126      42.338   2.360  23.593  1.00  0.00      TSHR H  
ATOM   2074 HD22 LEU   126      43.488   1.067  23.977  1.00  0.00      TSHR H  
ATOM   2075 HD23 LEU   126      42.617   1.842  25.320  1.00  0.00      TSHR H  
ATOM   2076  N   ARG   127      41.942  -3.646  24.415  1.00 50.33      TSHR N  
ATOM   2077  CA  ARG   127      41.595  -4.752  25.285  1.00 50.33      TSHR C  
ATOM   2078  C   ARG   127      42.764  -5.225  26.127  1.00 50.33      TSHR C  
ATOM   2079  O   ARG   127      42.608  -5.512  27.312  1.00 50.33      TSHR O  
ATOM   2080  CB  ARG   127      41.114  -5.959  24.452  1.00 50.33      TSHR C  
ATOM   2081  CG  ARG   127      39.867  -5.668  23.601  1.00 50.33      TSHR C  
ATOM   2082  CD  ARG   127      38.574  -5.674  24.420  1.00 50.33      TSHR C  
ATOM   2083  NE  ARG   127      37.470  -5.207  23.515  1.00 50.33      TSHR N  
ATOM   2084  CZ  ARG   127      37.130  -3.912  23.342  1.00 50.33      TSHR C  
ATOM   2085  NH1 ARG   127      37.777  -2.921  23.973  1.00 50.33      TSHR N1+
ATOM   2086  NH2 ARG   127      36.135  -3.600  22.496  1.00 50.33      TSHR N  
ATOM   2087  HN  ARG   127      41.828  -3.793  23.443  1.00  0.00      TSHR H  
ATOM   2088  HA  ARG   127      40.828  -4.410  25.965  1.00  0.00      TSHR H  
ATOM   2089  HB1 ARG   127      40.893  -6.817  25.126  1.00  0.00      TSHR H  
ATOM   2090  HB2 ARG   127      41.938  -6.276  23.775  1.00  0.00      TSHR H  
ATOM   2091  HG1 ARG   127      39.788  -6.451  22.813  1.00  0.00      TSHR H  
ATOM   2092  HG2 ARG   127      39.986  -4.693  23.082  1.00  0.00      TSHR H  
ATOM   2093  HD1 ARG   127      38.642  -5.027  25.321  1.00  0.00      TSHR H  
ATOM   2094  HD2 ARG   127      38.349  -6.712  24.758  1.00  0.00      TSHR H  
ATOM   2095  HE  ARG   127      36.938  -5.891  23.030  1.00  0.00      TSHR H  
ATOM   2096 HH11 ARG   127      38.459  -3.174  24.649  1.00  0.00      TSHR H  
ATOM   2097 HH12 ARG   127      37.425  -1.995  23.936  1.00  0.00      TSHR H  
ATOM   2098 HH21 ARG   127      35.591  -4.332  22.100  1.00  0.00      TSHR H  
ATOM   2099 HH22 ARG   127      35.793  -2.668  22.468  1.00  0.00      TSHR H  
ATOM   2100  N   HSD   128      43.986  -5.261  25.542  1.00 18.88      TSHR N  
ATOM   2101  CA  HSD   128      45.201  -5.502  26.297  1.00 18.88      TSHR C  
ATOM   2102  C   HSD   128      45.427  -4.389  27.307  1.00 18.88      TSHR C  
ATOM   2103  O   HSD   128      45.710  -4.640  28.473  1.00 18.88      TSHR O  
ATOM   2104  CB  HSD   128      46.444  -5.638  25.383  1.00 18.88      TSHR C  
ATOM   2105  CG  HSD   128      47.660  -6.134  26.115  1.00 18.88      TSHR C  
ATOM   2106  CD2 HSD   128      48.159  -7.394  26.230  1.00 18.88      TSHR C  
ATOM   2107  ND1 HSD   128      48.454  -5.343  26.916  1.00 18.88      TSHR N  
ATOM   2108  CE1 HSD   128      49.388  -6.154  27.470  1.00 18.88      TSHR C  
ATOM   2109  NE2 HSD   128      49.248  -7.404  27.082  1.00 18.88      TSHR N  
ATOM   2110  HN  HSD   128      44.104  -4.979  24.595  1.00  0.00      TSHR H  
ATOM   2111  HA  HSD   128      45.070  -6.427  26.843  1.00  0.00      TSHR H  
ATOM   2112  HB1 HSD   128      46.687  -4.667  24.902  1.00  0.00      TSHR H  
ATOM   2113  HB2 HSD   128      46.218  -6.363  24.572  1.00  0.00      TSHR H  
ATOM   2114  HD1 HSD   128      48.311  -4.373  27.111  1.00  0.00      TSHR H  
ATOM   2115  HD2 HSD   128      47.811  -8.318  25.786  1.00  0.00      TSHR H  
ATOM   2116  HE1 HSD   128      50.143  -5.802  28.174  1.00  0.00      TSHR H  
ATOM   2117  N   ALA   129      45.226  -3.119  26.892  1.00 16.73      TSHR N  
ATOM   2118  CA  ALA   129      45.272  -1.964  27.768  1.00 16.73      TSHR C  
ATOM   2119  C   ALA   129      44.252  -1.999  28.915  1.00 16.73      TSHR C  
ATOM   2120  O   ALA   129      44.543  -1.635  30.053  1.00 16.73      TSHR O  
ATOM   2121  CB  ALA   129      45.111  -0.655  26.987  1.00 16.73      TSHR C  
ATOM   2122  HN  ALA   129      45.028  -2.935  25.926  1.00  0.00      TSHR H  
ATOM   2123  HA  ALA   129      46.265  -1.948  28.183  1.00  0.00      TSHR H  
ATOM   2124  HB1 ALA   129      44.060  -0.479  26.684  1.00  0.00      TSHR H  
ATOM   2125  HB2 ALA   129      45.737  -0.695  26.070  1.00  0.00      TSHR H  
ATOM   2126  HB3 ALA   129      45.443   0.202  27.613  1.00  0.00      TSHR H  
ATOM   2127  N   CYS   130      43.017  -2.475  28.653  1.00 16.70      TSHR N  
ATOM   2128  CA  CYS   130      42.025  -2.738  29.684  1.00 16.70      TSHR C  
ATOM   2129  C   CYS   130      42.489  -3.810  30.654  1.00 16.70      TSHR C  
ATOM   2130  O   CYS   130      42.382  -3.656  31.872  1.00 16.70      TSHR O  
ATOM   2131  CB  CYS   130      40.662  -3.218  29.109  1.00 16.70      TSHR C  
ATOM   2132  SG  CYS   130      39.849  -2.009  28.026  1.00 16.70      TSHR S  
ATOM   2133  HN  CYS   130      42.758  -2.630  27.687  1.00  0.00      TSHR H  
ATOM   2134  HA  CYS   130      41.884  -1.824  30.245  1.00  0.00      TSHR H  
ATOM   2135  HB1 CYS   130      39.978  -3.448  29.955  1.00  0.00      TSHR H  
ATOM   2136  HB2 CYS   130      40.817  -4.162  28.543  1.00  0.00      TSHR H  
ATOM   2137  HG1 CYS   130      39.912  -0.991  28.874  1.00  0.00      TSHR H  
ATOM   2138  N   ALA   131      43.058  -4.918  30.121  1.00 17.78      TSHR N  
ATOM   2139  CA  ALA   131      43.586  -6.012  30.908  1.00 17.78      TSHR C  
ATOM   2140  C   ALA   131      44.752  -5.615  31.800  1.00 17.78      TSHR C  
ATOM   2141  O   ALA   131      44.819  -5.989  32.971  1.00 17.78      TSHR O  
ATOM   2142  CB  ALA   131      44.022  -7.191  30.021  1.00 17.78      TSHR C  
ATOM   2143  HN  ALA   131      43.105  -5.035  29.122  1.00  0.00      TSHR H  
ATOM   2144  HA  ALA   131      42.785  -6.356  31.544  1.00  0.00      TSHR H  
ATOM   2145  HB1 ALA   131      44.875  -6.906  29.370  1.00  0.00      TSHR H  
ATOM   2146  HB2 ALA   131      43.178  -7.515  29.376  1.00  0.00      TSHR H  
ATOM   2147  HB3 ALA   131      44.329  -8.053  30.653  1.00  0.00      TSHR H  
ATOM   2148  N   ILE   132      45.703  -4.803  31.287  1.00 28.61      TSHR N  
ATOM   2149  CA  ILE   132      46.791  -4.296  32.113  1.00 28.61      TSHR C  
ATOM   2150  C   ILE   132      46.285  -3.382  33.206  1.00 28.61      TSHR C  
ATOM   2151  O   ILE   132      46.786  -3.420  34.327  1.00 28.61      TSHR O  
ATOM   2152  CB  ILE   132      47.919  -3.595  31.366  1.00 28.61      TSHR C  
ATOM   2153  CG1 ILE   132      47.439  -2.306  30.691  1.00 28.61      TSHR C  
ATOM   2154  CG2 ILE   132      48.509  -4.565  30.325  1.00 28.61      TSHR C  
ATOM   2155  CD  ILE   132      48.539  -1.484  30.059  1.00 28.61      TSHR C  
ATOM   2156  HN  ILE   132      45.686  -4.553  30.309  1.00  0.00      TSHR H  
ATOM   2157  HA  ILE   132      47.230  -5.150  32.610  1.00  0.00      TSHR H  
ATOM   2158  HB  ILE   132      48.725  -3.330  32.091  1.00  0.00      TSHR H  
ATOM   2159 HG11 ILE   132      46.939  -1.627  31.416  1.00  0.00      TSHR H  
ATOM   2160 HG12 ILE   132      46.694  -2.602  29.937  1.00  0.00      TSHR H  
ATOM   2161 HG21 ILE   132      47.741  -4.843  29.578  1.00  0.00      TSHR H  
ATOM   2162 HG22 ILE   132      48.877  -5.492  30.806  1.00  0.00      TSHR H  
ATOM   2163 HG23 ILE   132      49.349  -4.087  29.782  1.00  0.00      TSHR H  
ATOM   2164  HD1 ILE   132      49.104  -2.015  29.272  1.00  0.00      TSHR H  
ATOM   2165  HD2 ILE   132      49.211  -1.194  30.881  1.00  0.00      TSHR H  
ATOM   2166  HD3 ILE   132      48.113  -0.560  29.638  1.00  0.00      TSHR H  
ATOM   2167  N   MET   133      45.257  -2.539  32.916  1.00 66.56      TSHR N  
ATOM   2168  CA  MET   133      44.715  -1.621  33.886  1.00 66.56      TSHR C  
ATOM   2169  C   MET   133      44.106  -2.380  35.031  1.00 66.56      TSHR C  
ATOM   2170  O   MET   133      44.489  -2.171  36.181  1.00 66.56      TSHR O  
ATOM   2171  CB  MET   133      43.651  -0.695  33.251  1.00 66.56      TSHR C  
ATOM   2172  CG  MET   133      43.093   0.350  34.235  1.00 66.56      TSHR C  
ATOM   2173  SD  MET   133      41.809   1.456  33.578  1.00 66.56      TSHR S  
ATOM   2174  CE  MET   133      42.794   2.119  32.210  1.00 66.56      TSHR C  
ATOM   2175  HN  MET   133      44.870  -2.494  31.992  1.00  0.00      TSHR H  
ATOM   2176  HA  MET   133      45.526  -1.023  34.280  1.00  0.00      TSHR H  
ATOM   2177  HB1 MET   133      42.810  -1.298  32.846  1.00  0.00      TSHR H  
ATOM   2178  HB2 MET   133      44.129  -0.178  32.390  1.00  0.00      TSHR H  
ATOM   2179  HG1 MET   133      43.948   0.948  34.620  1.00  0.00      TSHR H  
ATOM   2180  HG2 MET   133      42.658  -0.178  35.107  1.00  0.00      TSHR H  
ATOM   2181  HE1 MET   133      42.676   1.494  31.302  1.00  0.00      TSHR H  
ATOM   2182  HE2 MET   133      43.874   2.137  32.470  1.00  0.00      TSHR H  
ATOM   2183  HE3 MET   133      42.483   3.157  31.969  1.00  0.00      TSHR H  
ATOM   2184  N   VAL   134      43.231  -3.373  34.731  1.00 83.20      TSHR N  
ATOM   2185  CA  VAL   134      42.591  -4.184  35.758  1.00 83.20      TSHR C  
ATOM   2186  C   VAL   134      43.618  -4.939  36.589  1.00 83.20      TSHR C  
ATOM   2187  O   VAL   134      43.522  -5.005  37.817  1.00 83.20      TSHR O  
ATOM   2188  CB  VAL   134      41.498  -5.116  35.221  1.00 83.20      TSHR C  
ATOM   2189  CG1 VAL   134      42.043  -6.307  34.413  1.00 83.20      TSHR C  
ATOM   2190  CG2 VAL   134      40.632  -5.607  36.394  1.00 83.20      TSHR C  
ATOM   2191  HN  VAL   134      42.975  -3.551  33.773  1.00  0.00      TSHR H  
ATOM   2192  HA  VAL   134      42.104  -3.486  36.424  1.00  0.00      TSHR H  
ATOM   2193  HB  VAL   134      40.845  -4.521  34.538  1.00  0.00      TSHR H  
ATOM   2194 HG11 VAL   134      42.781  -6.906  34.985  1.00  0.00      TSHR H  
ATOM   2195 HG12 VAL   134      42.526  -5.927  33.497  1.00  0.00      TSHR H  
ATOM   2196 HG13 VAL   134      41.224  -6.992  34.115  1.00  0.00      TSHR H  
ATOM   2197 HG21 VAL   134      40.207  -4.746  36.950  1.00  0.00      TSHR H  
ATOM   2198 HG22 VAL   134      41.233  -6.227  37.093  1.00  0.00      TSHR H  
ATOM   2199 HG23 VAL   134      39.795  -6.230  36.010  1.00  0.00      TSHR H  
ATOM   2200  N   GLY   135      44.676  -5.463  35.916  1.00 13.06      TSHR N  
ATOM   2201  CA  GLY   135      45.774  -6.179  36.540  1.00 13.06      TSHR C  
ATOM   2202  C   GLY   135      46.606  -5.307  37.438  1.00 13.06      TSHR C  
ATOM   2203  O   GLY   135      47.071  -5.739  38.491  1.00 13.06      TSHR O  
ATOM   2204  HN  GLY   135      44.705  -5.387  34.913  1.00  0.00      TSHR H  
ATOM   2205  HA1 GLY   135      46.415  -6.537  35.751  1.00  0.00      TSHR H  
ATOM   2206  HA2 GLY   135      45.352  -6.975  37.130  1.00  0.00      TSHR H  
ATOM   2207  N   GLY   136      46.763  -4.019  37.065  1.00 11.99      TSHR N  
ATOM   2208  CA  GLY   136      47.365  -3.009  37.912  1.00 11.99      TSHR C  
ATOM   2209  C   GLY   136      46.543  -2.786  39.149  1.00 11.99      TSHR C  
ATOM   2210  O   GLY   136      47.052  -2.937  40.254  1.00 11.99      TSHR O  
ATOM   2211  HN  GLY   136      46.435  -3.718  36.159  1.00  0.00      TSHR H  
ATOM   2212  HA1 GLY   136      47.406  -2.085  37.354  1.00  0.00      TSHR H  
ATOM   2213  HA2 GLY   136      48.338  -3.367  38.222  1.00  0.00      TSHR H  
ATOM   2214  N   TRP   137      45.222  -2.504  39.011  1.00 41.65      TSHR N  
ATOM   2215  CA  TRP   137      44.353  -2.276  40.166  1.00 41.65      TSHR C  
ATOM   2216  C   TRP   137      44.324  -3.446  41.127  1.00 41.65      TSHR C  
ATOM   2217  O   TRP   137      44.466  -3.261  42.332  1.00 41.65      TSHR O  
ATOM   2218  CB  TRP   137      42.874  -1.913  39.825  1.00 41.65      TSHR C  
ATOM   2219  CG  TRP   137      42.650  -0.518  39.198  1.00 41.65      TSHR C  
ATOM   2220  CD1 TRP   137      42.810  -0.217  37.877  1.00 41.65      TSHR C  
ATOM   2221  CD2 TRP   137      42.234   0.642  39.828  1.00 41.65      TSHR C  
ATOM   2222  CE2 TRP   137      42.293   1.730  38.893  1.00 41.65      TSHR C  
ATOM   2223  CE3 TRP   137      41.783   0.971  41.139  1.00 41.65      TSHR C  
ATOM   2224  NE1 TRP   137      42.658   1.134  37.694  1.00 41.65      TSHR N  
ATOM   2225  CZ2 TRP   137      42.026   3.017  39.193  1.00 41.65      TSHR C  
ATOM   2226  CZ3 TRP   137      41.480   2.276  41.449  1.00 41.65      TSHR C  
ATOM   2227  CH2 TRP   137      41.626   3.323  40.520  1.00 41.65      TSHR C  
ATOM   2228  HN  TRP   137      44.821  -2.428  38.091  1.00  0.00      TSHR H  
ATOM   2229  HA  TRP   137      44.778  -1.471  40.732  1.00  0.00      TSHR H  
ATOM   2230  HB1 TRP   137      42.275  -1.914  40.762  1.00  0.00      TSHR H  
ATOM   2231  HB2 TRP   137      42.469  -2.688  39.146  1.00  0.00      TSHR H  
ATOM   2232  HD1 TRP   137      42.870  -0.931  37.095  1.00  0.00      TSHR H  
ATOM   2233  HE1 TRP   137      42.889   1.705  36.914  1.00  0.00      TSHR H  
ATOM   2234  HE3 TRP   137      41.677   0.176  41.875  1.00  0.00      TSHR H  
ATOM   2235  HZ2 TRP   137      42.117   3.812  38.468  1.00  0.00      TSHR H  
ATOM   2236  HZ3 TRP   137      41.174   2.534  42.463  1.00  0.00      TSHR H  
ATOM   2237  HH2 TRP   137      41.449   4.338  40.804  1.00  0.00      TSHR H  
ATOM   2238  N   VAL   138      44.191  -4.692  40.636  1.00 84.66      TSHR N  
ATOM   2239  CA  VAL   138      44.182  -5.840  41.531  1.00 84.66      TSHR C  
ATOM   2240  C   VAL   138      45.501  -6.056  42.272  1.00 84.66      TSHR C  
ATOM   2241  O   VAL   138      45.509  -6.295  43.482  1.00 84.66      TSHR O  
ATOM   2242  CB  VAL   138      43.707  -7.110  40.834  1.00 84.66      TSHR C  
ATOM   2243  CG1 VAL   138      44.717  -7.595  39.783  1.00 84.66      TSHR C  
ATOM   2244  CG2 VAL   138      43.403  -8.199  41.877  1.00 84.66      TSHR C  
ATOM   2245  HN  VAL   138      44.062  -4.849  39.648  1.00  0.00      TSHR H  
ATOM   2246  HA  VAL   138      43.446  -5.621  42.293  1.00  0.00      TSHR H  
ATOM   2247  HB  VAL   138      42.757  -6.863  40.300  1.00  0.00      TSHR H  
ATOM   2248 HG11 VAL   138      45.676  -7.908  40.245  1.00  0.00      TSHR H  
ATOM   2249 HG12 VAL   138      44.921  -6.765  39.083  1.00  0.00      TSHR H  
ATOM   2250 HG13 VAL   138      44.316  -8.454  39.209  1.00  0.00      TSHR H  
ATOM   2251 HG21 VAL   138      42.675  -7.824  42.627  1.00  0.00      TSHR H  
ATOM   2252 HG22 VAL   138      44.331  -8.509  42.404  1.00  0.00      TSHR H  
ATOM   2253 HG23 VAL   138      42.973  -9.091  41.376  1.00  0.00      TSHR H  
ATOM   2254  N   CYS   139      46.662  -5.930  41.577  1.00 20.49      TSHR N  
ATOM   2255  CA  CYS   139      47.974  -6.172  42.156  1.00 20.49      TSHR C  
ATOM   2256  C   CYS   139      48.289  -5.178  43.242  1.00 20.49      TSHR C  
ATOM   2257  O   CYS   139      48.755  -5.531  44.327  1.00 20.49      TSHR O  
ATOM   2258  CB  CYS   139      49.090  -6.087  41.079  1.00 20.49      TSHR C  
ATOM   2259  SG  CYS   139      50.774  -6.445  41.707  1.00 20.49      TSHR S  
ATOM   2260  HN  CYS   139      46.644  -5.691  40.601  1.00  0.00      TSHR H  
ATOM   2261  HA  CYS   139      47.965  -7.154  42.608  1.00  0.00      TSHR H  
ATOM   2262  HB1 CYS   139      49.063  -5.078  40.608  1.00  0.00      TSHR H  
ATOM   2263  HB2 CYS   139      48.839  -6.814  40.276  1.00  0.00      TSHR H  
ATOM   2264  HG1 CYS   139      50.733  -5.541  42.682  1.00  0.00      TSHR H  
ATOM   2265  N   CYS   140      47.992  -3.894  42.969  1.00 19.87      TSHR N  
ATOM   2266  CA  CYS   140      48.208  -2.815  43.899  1.00 19.87      TSHR C  
ATOM   2267  C   CYS   140      47.399  -3.015  45.163  1.00 19.87      TSHR C  
ATOM   2268  O   CYS   140      47.879  -2.758  46.264  1.00 19.87      TSHR O  
ATOM   2269  CB  CYS   140      47.854  -1.471  43.230  1.00 19.87      TSHR C  
ATOM   2270  SG  CYS   140      48.890  -1.178  41.762  1.00 19.87      TSHR S  
ATOM   2271  HN  CYS   140      47.621  -3.626  42.070  1.00  0.00      TSHR H  
ATOM   2272  HA  CYS   140      49.252  -2.813  44.182  1.00  0.00      TSHR H  
ATOM   2273  HB1 CYS   140      47.963  -0.635  43.955  1.00  0.00      TSHR H  
ATOM   2274  HB2 CYS   140      46.792  -1.498  42.907  1.00  0.00      TSHR H  
ATOM   2275  HG1 CYS   140      50.050  -1.351  42.374  1.00  0.00      TSHR H  
ATOM   2276  N   PHE   141      46.144  -3.512  45.024  1.00 31.27      TSHR N  
ATOM   2277  CA  PHE   141      45.206  -3.685  46.119  1.00 31.27      TSHR C  
ATOM   2278  C   PHE   141      45.695  -4.758  47.034  1.00 31.27      TSHR C  
ATOM   2279  O   PHE   141      45.732  -4.585  48.251  1.00 31.27      TSHR O  
ATOM   2280  CB  PHE   141      43.772  -4.036  45.607  1.00 31.27      TSHR C  
ATOM   2281  CG  PHE   141      42.802  -4.169  46.756  1.00 31.27      TSHR C  
ATOM   2282  CD1 PHE   141      42.188  -3.038  47.316  1.00 31.27      TSHR C  
ATOM   2283  CD2 PHE   141      42.616  -5.421  47.370  1.00 31.27      TSHR C  
ATOM   2284  CE1 PHE   141      41.439  -3.149  48.498  1.00 31.27      TSHR C  
ATOM   2285  CE2 PHE   141      41.877  -5.533  48.551  1.00 31.27      TSHR C  
ATOM   2286  CZ  PHE   141      41.300  -4.393  49.124  1.00 31.27      TSHR C  
ATOM   2287  HN  PHE   141      45.799  -3.743  44.112  1.00  0.00      TSHR H  
ATOM   2288  HA  PHE   141      45.174  -2.773  46.696  1.00  0.00      TSHR H  
ATOM   2289  HB1 PHE   141      43.782  -4.986  45.031  1.00  0.00      TSHR H  
ATOM   2290  HB2 PHE   141      43.400  -3.234  44.937  1.00  0.00      TSHR H  
ATOM   2291  HD1 PHE   141      42.356  -2.065  46.877  1.00  0.00      TSHR H  
ATOM   2292  HD2 PHE   141      43.111  -6.291  46.966  1.00  0.00      TSHR H  
ATOM   2293  HE1 PHE   141      41.015  -2.267  48.956  1.00  0.00      TSHR H  
ATOM   2294  HE2 PHE   141      41.787  -6.492  49.040  1.00  0.00      TSHR H  
ATOM   2295  HZ  PHE   141      40.764  -4.472  50.059  1.00  0.00      TSHR H  
ATOM   2296  N   LEU   142      46.114  -5.892  46.439  1.00 93.74      TSHR N  
ATOM   2297  CA  LEU   142      46.572  -7.023  47.200  1.00 93.74      TSHR C  
ATOM   2298  C   LEU   142      47.804  -6.675  47.988  1.00 93.74      TSHR C  
ATOM   2299  O   LEU   142      47.883  -6.919  49.192  1.00 93.74      TSHR O  
ATOM   2300  CB  LEU   142      46.862  -8.212  46.253  1.00 93.74      TSHR C  
ATOM   2301  CG  LEU   142      47.271  -9.542  46.937  1.00 93.74      TSHR C  
ATOM   2302  CD1 LEU   142      48.728  -9.568  47.443  1.00 93.74      TSHR C  
ATOM   2303  CD2 LEU   142      46.288  -9.926  48.057  1.00 93.74      TSHR C  
ATOM   2304  HN  LEU   142      46.079  -5.985  45.439  1.00  0.00      TSHR H  
ATOM   2305  HA  LEU   142      45.794  -7.276  47.904  1.00  0.00      TSHR H  
ATOM   2306  HB1 LEU   142      47.638  -7.924  45.511  1.00  0.00      TSHR H  
ATOM   2307  HB2 LEU   142      45.926  -8.402  45.679  1.00  0.00      TSHR H  
ATOM   2308  HG  LEU   142      47.204 -10.325  46.142  1.00  0.00      TSHR H  
ATOM   2309 HD11 LEU   142      48.796  -9.112  48.454  1.00  0.00      TSHR H  
ATOM   2310 HD12 LEU   142      49.389  -8.995  46.759  1.00  0.00      TSHR H  
ATOM   2311 HD13 LEU   142      49.103 -10.608  47.519  1.00  0.00      TSHR H  
ATOM   2312 HD21 LEU   142      45.244  -9.916  47.678  1.00  0.00      TSHR H  
ATOM   2313 HD22 LEU   142      46.364  -9.204  48.899  1.00  0.00      TSHR H  
ATOM   2314 HD23 LEU   142      46.521 -10.935  48.453  1.00  0.00      TSHR H  
ATOM   2315  N   LEU   143      48.785  -6.025  47.333  1.00 59.09      TSHR N  
ATOM   2316  CA  LEU   143      50.021  -5.681  47.986  1.00 59.09      TSHR C  
ATOM   2317  C   LEU   143      49.832  -4.704  49.125  1.00 59.09      TSHR C  
ATOM   2318  O   LEU   143      50.457  -4.798  50.182  1.00 59.09      TSHR O  
ATOM   2319  CB  LEU   143      51.007  -5.081  46.983  1.00 59.09      TSHR C  
ATOM   2320  CG  LEU   143      52.374  -4.778  47.607  1.00 59.09      TSHR C  
ATOM   2321  CD1 LEU   143      53.063  -6.041  48.165  1.00 59.09      TSHR C  
ATOM   2322  CD2 LEU   143      53.203  -4.032  46.567  1.00 59.09      TSHR C  
ATOM   2323  HN  LEU   143      48.704  -5.796  46.356  1.00  0.00      TSHR H  
ATOM   2324  HA  LEU   143      50.419  -6.595  48.400  1.00  0.00      TSHR H  
ATOM   2325  HB1 LEU   143      50.584  -4.138  46.566  1.00  0.00      TSHR H  
ATOM   2326  HB2 LEU   143      51.151  -5.782  46.132  1.00  0.00      TSHR H  
ATOM   2327  HG  LEU   143      52.229  -4.073  48.462  1.00  0.00      TSHR H  
ATOM   2328 HD11 LEU   143      53.381  -6.708  47.337  1.00  0.00      TSHR H  
ATOM   2329 HD12 LEU   143      52.400  -6.611  48.845  1.00  0.00      TSHR H  
ATOM   2330 HD13 LEU   143      53.948  -5.768  48.769  1.00  0.00      TSHR H  
ATOM   2331 HD21 LEU   143      52.568  -3.660  45.737  1.00  0.00      TSHR H  
ATOM   2332 HD22 LEU   143      53.997  -4.666  46.133  1.00  0.00      TSHR H  
ATOM   2333 HD23 LEU   143      53.669  -3.135  47.031  1.00  0.00      TSHR H  
ATOM   2334  N   ALA   144      48.903  -3.753  48.932  1.00 61.42      TSHR N  
ATOM   2335  CA  ALA   144      48.596  -2.718  49.876  1.00 61.42      TSHR C  
ATOM   2336  C   ALA   144      47.962  -3.232  51.161  1.00 61.42      TSHR C  
ATOM   2337  O   ALA   144      47.870  -2.501  52.146  1.00 61.42      TSHR O  
ATOM   2338  CB  ALA   144      47.630  -1.731  49.204  1.00 61.42      TSHR C  
ATOM   2339  HN  ALA   144      48.405  -3.698  48.063  1.00  0.00      TSHR H  
ATOM   2340  HA  ALA   144      49.515  -2.211  50.135  1.00  0.00      TSHR H  
ATOM   2341  HB1 ALA   144      46.710  -2.263  48.878  1.00  0.00      TSHR H  
ATOM   2342  HB2 ALA   144      48.099  -1.283  48.303  1.00  0.00      TSHR H  
ATOM   2343  HB3 ALA   144      47.339  -0.915  49.897  1.00  0.00      TSHR H  
ATOM   2344  N   LEU   145      47.490  -4.501  51.215  1.00 57.46      TSHR N  
ATOM   2345  CA  LEU   145      46.831  -5.032  52.395  1.00 57.46      TSHR C  
ATOM   2346  C   LEU   145      47.712  -5.053  53.622  1.00 57.46      TSHR C  
ATOM   2347  O   LEU   145      47.262  -4.720  54.712  1.00 57.46      TSHR O  
ATOM   2348  CB  LEU   145      46.264  -6.451  52.179  1.00 57.46      TSHR C  
ATOM   2349  CG  LEU   145      45.134  -6.531  51.133  1.00 57.46      TSHR C  
ATOM   2350  CD1 LEU   145      44.606  -7.968  51.028  1.00 57.46      TSHR C  
ATOM   2351  CD2 LEU   145      43.981  -5.564  51.446  1.00 57.46      TSHR C  
ATOM   2352  HN  LEU   145      47.550  -5.107  50.417  1.00  0.00      TSHR H  
ATOM   2353  HA  LEU   145      46.020  -4.361  52.640  1.00  0.00      TSHR H  
ATOM   2354  HB1 LEU   145      45.848  -6.830  53.140  1.00  0.00      TSHR H  
ATOM   2355  HB2 LEU   145      47.086  -7.134  51.869  1.00  0.00      TSHR H  
ATOM   2356  HG  LEU   145      45.556  -6.253  50.139  1.00  0.00      TSHR H  
ATOM   2357 HD11 LEU   145      44.069  -8.247  51.959  1.00  0.00      TSHR H  
ATOM   2358 HD12 LEU   145      45.447  -8.676  50.876  1.00  0.00      TSHR H  
ATOM   2359 HD13 LEU   145      43.905  -8.056  50.171  1.00  0.00      TSHR H  
ATOM   2360 HD21 LEU   145      44.235  -4.541  51.112  1.00  0.00      TSHR H  
ATOM   2361 HD22 LEU   145      43.765  -5.545  52.535  1.00  0.00      TSHR H  
ATOM   2362 HD23 LEU   145      43.062  -5.872  50.911  1.00  0.00      TSHR H  
ATOM   2363  N   LEU   146      49.006  -5.397  53.478  1.00 90.35      TSHR N  
ATOM   2364  CA  LEU   146      49.963  -5.413  54.572  1.00 90.35      TSHR C  
ATOM   2365  C   LEU   146      50.136  -4.043  55.231  1.00 90.35      TSHR C  
ATOM   2366  O   LEU   146      50.132  -3.989  56.462  1.00 90.35      TSHR O  
ATOM   2367  CB  LEU   146      51.361  -5.952  54.171  1.00 90.35      TSHR C  
ATOM   2368  CG  LEU   146      51.434  -7.412  53.677  1.00 90.35      TSHR C  
ATOM   2369  CD1 LEU   146      50.781  -7.624  52.299  1.00 90.35      TSHR C  
ATOM   2370  CD2 LEU   146      52.913  -7.826  53.625  1.00 90.35      TSHR C  
ATOM   2371  HN  LEU   146      49.363  -5.629  52.574  1.00  0.00      TSHR H  
ATOM   2372  HA  LEU   146      49.565  -6.070  55.332  1.00  0.00      TSHR H  
ATOM   2373  HB1 LEU   146      52.027  -5.873  55.062  1.00  0.00      TSHR H  
ATOM   2374  HB2 LEU   146      51.802  -5.319  53.373  1.00  0.00      TSHR H  
ATOM   2375  HG  LEU   146      50.921  -8.067  54.419  1.00  0.00      TSHR H  
ATOM   2376 HD11 LEU   146      51.060  -6.798  51.610  1.00  0.00      TSHR H  
ATOM   2377 HD12 LEU   146      49.675  -7.661  52.386  1.00  0.00      TSHR H  
ATOM   2378 HD13 LEU   146      51.118  -8.581  51.850  1.00  0.00      TSHR H  
ATOM   2379 HD21 LEU   146      53.374  -7.738  54.631  1.00  0.00      TSHR H  
ATOM   2380 HD22 LEU   146      53.469  -7.168  52.923  1.00  0.00      TSHR H  
ATOM   2381 HD23 LEU   146      53.012  -8.877  53.281  1.00  0.00      TSHR H  
ATOM   2382  N   PRO   147      50.240  -2.910  54.523  1.00147.75      TSHR N  
ATOM   2383  CA  PRO   147      50.210  -1.608  55.162  1.00147.75      TSHR C  
ATOM   2384  C   PRO   147      48.888  -1.291  55.805  1.00147.75      TSHR C  
ATOM   2385  O   PRO   147      48.913  -0.569  56.790  1.00147.75      TSHR O  
ATOM   2386  CB  PRO   147      50.597  -0.579  54.091  1.00147.75      TSHR C  
ATOM   2387  CG  PRO   147      50.769  -1.365  52.785  1.00147.75      TSHR C  
ATOM   2388  CD  PRO   147      50.870  -2.827  53.210  1.00147.75      TSHR C  
ATOM   2389  HA  PRO   147      50.937  -1.627  55.963  1.00  0.00      TSHR H  
ATOM   2390  HB1 PRO   147      51.559  -0.114  54.391  1.00  0.00      TSHR H  
ATOM   2391  HB2 PRO   147      49.846   0.228  53.965  1.00  0.00      TSHR H  
ATOM   2392  HG1 PRO   147      49.867  -1.215  52.158  1.00  0.00      TSHR H  
ATOM   2393  HG2 PRO   147      51.657  -1.046  52.204  1.00  0.00      TSHR H  
ATOM   2394  HD1 PRO   147      50.387  -3.495  52.468  1.00  0.00      TSHR H  
ATOM   2395  HD2 PRO   147      51.926  -3.128  53.335  1.00  0.00      TSHR H  
ATOM   2396  N   LEU   148      47.732  -1.811  55.323  1.00 76.71      TSHR N  
ATOM   2397  CA  LEU   148      46.482  -1.692  56.071  1.00 76.71      TSHR C  
ATOM   2398  C   LEU   148      46.622  -2.375  57.427  1.00 76.71      TSHR C  
ATOM   2399  O   LEU   148      46.273  -1.848  58.475  1.00 76.71      TSHR O  
ATOM   2400  CB  LEU   148      45.268  -2.355  55.346  1.00 76.71      TSHR C  
ATOM   2401  CG  LEU   148      43.881  -1.925  55.880  1.00 76.71      TSHR C  
ATOM   2402  CD1 LEU   148      43.450  -0.558  55.333  1.00 76.71      TSHR C  
ATOM   2403  CD2 LEU   148      42.773  -2.952  55.624  1.00 76.71      TSHR C  
ATOM   2404  HN  LEU   148      47.725  -2.361  54.486  1.00  0.00      TSHR H  
ATOM   2405  HA  LEU   148      46.291  -0.638  56.235  1.00  0.00      TSHR H  
ATOM   2406  HB1 LEU   148      45.344  -3.459  55.433  1.00  0.00      TSHR H  
ATOM   2407  HB2 LEU   148      45.309  -2.125  54.268  1.00  0.00      TSHR H  
ATOM   2408  HG  LEU   148      43.969  -1.850  56.986  1.00  0.00      TSHR H  
ATOM   2409 HD11 LEU   148      43.315  -0.610  54.234  1.00  0.00      TSHR H  
ATOM   2410 HD12 LEU   148      44.223   0.203  55.571  1.00  0.00      TSHR H  
ATOM   2411 HD13 LEU   148      42.497  -0.223  55.791  1.00  0.00      TSHR H  
ATOM   2412 HD21 LEU   148      43.005  -3.902  56.150  1.00  0.00      TSHR H  
ATOM   2413 HD22 LEU   148      42.660  -3.147  54.538  1.00  0.00      TSHR H  
ATOM   2414 HD23 LEU   148      41.811  -2.558  56.018  1.00  0.00      TSHR H  
ATOM   2415  N   VAL   149      47.211  -3.585  57.455  1.00176.00      TSHR N  
ATOM   2416  CA  VAL   149      47.321  -4.349  58.685  1.00176.00      TSHR C  
ATOM   2417  C   VAL   149      48.077  -3.665  59.800  1.00176.00      TSHR C  
ATOM   2418  O   VAL   149      47.586  -3.576  60.924  1.00176.00      TSHR O  
ATOM   2419  CB  VAL   149      48.031  -5.678  58.456  1.00176.00      TSHR C  
ATOM   2420  CG1 VAL   149      48.182  -6.447  59.787  1.00176.00      TSHR C  
ATOM   2421  CG2 VAL   149      47.246  -6.496  57.419  1.00176.00      TSHR C  
ATOM   2422  HN  VAL   149      47.513  -4.012  56.600  1.00  0.00      TSHR H  
ATOM   2423  HA  VAL   149      46.318  -4.525  59.048  1.00  0.00      TSHR H  
ATOM   2424  HB  VAL   149      49.053  -5.499  58.048  1.00  0.00      TSHR H  
ATOM   2425 HG11 VAL   149      47.230  -6.420  60.359  1.00  0.00      TSHR H  
ATOM   2426 HG12 VAL   149      48.982  -5.996  60.413  1.00  0.00      TSHR H  
ATOM   2427 HG13 VAL   149      48.464  -7.501  59.593  1.00  0.00      TSHR H  
ATOM   2428 HG21 VAL   149      47.565  -6.217  56.399  1.00  0.00      TSHR H  
ATOM   2429 HG22 VAL   149      46.154  -6.323  57.512  1.00  0.00      TSHR H  
ATOM   2430 HG23 VAL   149      47.457  -7.577  57.544  1.00  0.00      TSHR H  
ATOM   2431  N   GLY   150      49.304  -3.170  59.521  1.00130.42      TSHR N  
ATOM   2432  CA  GLY   150      50.177  -2.719  60.593  1.00130.42      TSHR C  
ATOM   2433  C   GLY   150      49.723  -1.443  61.231  1.00130.42      TSHR C  
ATOM   2434  O   GLY   150      50.009  -1.191  62.399  1.00130.42      TSHR O  
ATOM   2435  HN  GLY   150      49.671  -3.234  58.590  1.00  0.00      TSHR H  
ATOM   2436  HA1 GLY   150      51.156  -2.544  60.176  1.00  0.00      TSHR H  
ATOM   2437  HA2 GLY   150      50.187  -3.472  61.371  1.00  0.00      TSHR H  
ATOM   2438  N   ILE   151      49.006  -0.591  60.474  1.00109.30      TSHR N  
ATOM   2439  CA  ILE   151      48.568   0.704  60.947  1.00109.30      TSHR C  
ATOM   2440  C   ILE   151      47.631   0.638  62.145  1.00109.30      TSHR C  
ATOM   2441  O   ILE   151      46.630  -0.075  62.171  1.00109.30      TSHR O  
ATOM   2442  CB  ILE   151      47.955   1.552  59.849  1.00109.30      TSHR C  
ATOM   2443  CG1 ILE   151      48.967   1.877  58.728  1.00109.30      TSHR C  
ATOM   2444  CG2 ILE   151      47.453   2.866  60.462  1.00109.30      TSHR C  
ATOM   2445  CD  ILE   151      48.297   2.502  57.493  1.00109.30      TSHR C  
ATOM   2446  HN  ILE   151      48.720  -0.853  59.553  1.00  0.00      TSHR H  
ATOM   2447  HA  ILE   151      49.446   1.237  61.270  1.00  0.00      TSHR H  
ATOM   2448  HB  ILE   151      47.103   0.991  59.395  1.00  0.00      TSHR H  
ATOM   2449 HG11 ILE   151      49.480   0.944  58.420  1.00  0.00      TSHR H  
ATOM   2450 HG12 ILE   151      49.749   2.564  59.118  1.00  0.00      TSHR H  
ATOM   2451 HG21 ILE   151      48.183   3.273  61.193  1.00  0.00      TSHR H  
ATOM   2452 HG22 ILE   151      46.474   2.721  60.967  1.00  0.00      TSHR H  
ATOM   2453 HG23 ILE   151      47.329   3.626  59.671  1.00  0.00      TSHR H  
ATOM   2454  HD1 ILE   151      48.071   3.576  57.663  1.00  0.00      TSHR H  
ATOM   2455  HD2 ILE   151      47.342   1.979  57.264  1.00  0.00      TSHR H  
ATOM   2456  HD3 ILE   151      48.956   2.416  56.604  1.00  0.00      TSHR H  
ATOM   2457  N   SER   152      47.935   1.460  63.167  1.00201.31      TSHR N  
ATOM   2458  CA  SER   152      47.069   1.693  64.287  1.00201.31      TSHR C  
ATOM   2459  C   SER   152      47.544   3.018  64.820  1.00201.31      TSHR C  
ATOM   2460  O   SER   152      48.651   3.450  64.500  1.00201.31      TSHR O  
ATOM   2461  CB  SER   152      47.207   0.597  65.375  1.00201.31      TSHR C  
ATOM   2462  OG  SER   152      46.356   0.846  66.495  1.00201.31      TSHR O  
ATOM   2463  HN  SER   152      48.753   2.041  63.167  1.00  0.00      TSHR H  
ATOM   2464  HA  SER   152      46.047   1.791  63.947  1.00  0.00      TSHR H  
ATOM   2465  HB1 SER   152      48.269   0.532  65.701  1.00  0.00      TSHR H  
ATOM   2466  HB2 SER   152      46.929  -0.381  64.918  1.00  0.00      TSHR H  
ATOM   2467  HG1 SER   152      46.559   0.181  67.161  1.00  0.00      TSHR H  
ATOM   2468  N   SER   153      46.734   3.703  65.650  1.00154.20      TSHR N  
ATOM   2469  CA  SER   153      47.169   4.891  66.367  1.00154.20      TSHR C  
ATOM   2470  C   SER   153      47.900   4.437  67.615  1.00154.20      TSHR C  
ATOM   2471  O   SER   153      47.321   4.367  68.696  1.00154.20      TSHR O  
ATOM   2472  CB  SER   153      46.002   5.823  66.796  1.00154.20      TSHR C  
ATOM   2473  OG  SER   153      45.301   6.323  65.656  1.00154.20      TSHR O  
ATOM   2474  HN  SER   153      45.847   3.326  65.900  1.00  0.00      TSHR H  
ATOM   2475  HA  SER   153      47.855   5.455  65.747  1.00  0.00      TSHR H  
ATOM   2476  HB1 SER   153      46.406   6.681  67.379  1.00  0.00      TSHR H  
ATOM   2477  HB2 SER   153      45.289   5.260  67.438  1.00  0.00      TSHR H  
ATOM   2478  HG1 SER   153      44.649   6.970  65.964  1.00  0.00      TSHR H  
ATOM   2479  N   TYR   154      49.192   4.070  67.478  1.00277.35      TSHR N  
ATOM   2480  CA  TYR   154      49.882   3.292  68.489  1.00277.35      TSHR C  
ATOM   2481  C   TYR   154      51.347   3.704  68.534  1.00277.35      TSHR C  
ATOM   2482  O   TYR   154      52.238   2.885  68.348  1.00277.35      TSHR O  
ATOM   2483  CB  TYR   154      49.708   1.773  68.151  1.00277.35      TSHR C  
ATOM   2484  CG  TYR   154      50.327   0.809  69.141  1.00277.35      TSHR C  
ATOM   2485  CD1 TYR   154      49.703   0.508  70.363  1.00277.35      TSHR C  
ATOM   2486  CD2 TYR   154      51.556   0.192  68.841  1.00277.35      TSHR C  
ATOM   2487  CE1 TYR   154      50.309  -0.376  71.271  1.00277.35      TSHR C  
ATOM   2488  CE2 TYR   154      52.180  -0.660  69.757  1.00277.35      TSHR C  
ATOM   2489  CZ  TYR   154      51.549  -0.953  70.969  1.00277.35      TSHR C  
ATOM   2490  OH  TYR   154      52.163  -1.831  71.883  1.00277.35      TSHR O  
ATOM   2491  HN  TYR   154      49.623   4.121  66.577  1.00  0.00      TSHR H  
ATOM   2492  HA  TYR   154      49.462   3.504  69.465  1.00  0.00      TSHR H  
ATOM   2493  HB1 TYR   154      50.134   1.572  67.144  1.00  0.00      TSHR H  
ATOM   2494  HB2 TYR   154      48.621   1.548  68.110  1.00  0.00      TSHR H  
ATOM   2495  HD1 TYR   154      48.753   0.960  70.605  1.00  0.00      TSHR H  
ATOM   2496  HD2 TYR   154      52.054   0.429  67.912  1.00  0.00      TSHR H  
ATOM   2497  HE1 TYR   154      49.827  -0.611  72.208  1.00  0.00      TSHR H  
ATOM   2498  HE2 TYR   154      53.145  -1.081  69.516  1.00  0.00      TSHR H  
ATOM   2499  HH  TYR   154      52.981  -2.139  71.486  1.00  0.00      TSHR H  
ATOM   2500  N   ALA   155      51.638   4.997  68.794  1.00305.18      TSHR N  
ATOM   2501  CA  ALA   155      52.991   5.515  68.886  1.00305.18      TSHR C  
ATOM   2502  C   ALA   155      52.920   7.012  68.770  1.00305.18      TSHR C  
ATOM   2503  O   ALA   155      51.890   7.573  68.407  1.00305.18      TSHR O  
ATOM   2504  CB  ALA   155      53.996   5.027  67.807  1.00305.18      TSHR C  
ATOM   2505  HN  ALA   155      50.913   5.680  68.883  1.00  0.00      TSHR H  
ATOM   2506  HA  ALA   155      53.359   5.278  69.875  1.00  0.00      TSHR H  
ATOM   2507  HB1 ALA   155      53.523   5.071  66.803  1.00  0.00      TSHR H  
ATOM   2508  HB2 ALA   155      54.275   3.970  68.006  1.00  0.00      TSHR H  
ATOM   2509  HB3 ALA   155      54.938   5.607  67.794  1.00  0.00      TSHR H  
ATOM   2510  N   LYS   156      54.033   7.688  69.126  1.00214.37      TSHR N  
ATOM   2511  CA  LYS   156      54.147   9.126  69.020  1.00214.37      TSHR C  
ATOM   2512  C   LYS   156      55.494   9.478  68.433  1.00214.37      TSHR C  
ATOM   2513  O   LYS   156      55.948  10.609  68.582  1.00214.37      TSHR O  
ATOM   2514  CB  LYS   156      54.068   9.890  70.379  1.00214.37      TSHR C  
ATOM   2515  CG  LYS   156      53.074   9.356  71.427  1.00214.37      TSHR C  
ATOM   2516  CD  LYS   156      53.599   8.194  72.301  1.00214.37      TSHR C  
ATOM   2517  CE  LYS   156      54.818   8.564  73.158  1.00214.37      TSHR C  
ATOM   2518  NZ  LYS   156      55.369   7.376  73.849  1.00214.37      TSHR N1+
ATOM   2519  HN  LYS   156      54.816   7.206  69.501  1.00  0.00      TSHR H  
ATOM   2520  HA  LYS   156      53.387   9.503  68.346  1.00  0.00      TSHR H  
ATOM   2521  HB1 LYS   156      53.775  10.939  70.135  1.00  0.00      TSHR H  
ATOM   2522  HB2 LYS   156      55.071   9.961  70.848  1.00  0.00      TSHR H  
ATOM   2523  HG1 LYS   156      52.137   9.054  70.907  1.00  0.00      TSHR H  
ATOM   2524  HG2 LYS   156      52.818  10.201  72.107  1.00  0.00      TSHR H  
ATOM   2525  HD1 LYS   156      53.844   7.333  71.645  1.00  0.00      TSHR H  
ATOM   2526  HD2 LYS   156      52.768   7.874  72.970  1.00  0.00      TSHR H  
ATOM   2527  HE1 LYS   156      54.517   9.305  73.927  1.00  0.00      TSHR H  
ATOM   2528  HE2 LYS   156      55.636   8.992  72.541  1.00  0.00      TSHR H  
ATOM   2529  HZ1 LYS   156      55.665   6.669  73.147  1.00  0.00      TSHR H  
ATOM   2530  HZ2 LYS   156      54.644   6.964  74.471  1.00  0.00      TSHR H  
ATOM   2531  HZ3 LYS   156      56.194   7.656  74.419  1.00  0.00      TSHR H  
ATOM   2532  N   VAL   157      56.206   8.519  67.786  1.00116.18      TSHR N  
ATOM   2533  CA  VAL   157      57.560   8.771  67.302  1.00116.18      TSHR C  
ATOM   2534  C   VAL   157      57.583   9.854  66.237  1.00116.18      TSHR C  
ATOM   2535  O   VAL   157      58.386  10.782  66.294  1.00116.18      TSHR O  
ATOM   2536  CB  VAL   157      58.250   7.521  66.743  1.00116.18      TSHR C  
ATOM   2537  CG1 VAL   157      59.673   7.885  66.257  1.00116.18      TSHR C  
ATOM   2538  CG2 VAL   157      58.334   6.429  67.830  1.00116.18      TSHR C  
ATOM   2539  HN  VAL   157      55.832   7.610  67.633  1.00  0.00      TSHR H  
ATOM   2540  HA  VAL   157      58.144   9.136  68.136  1.00  0.00      TSHR H  
ATOM   2541  HB  VAL   157      57.671   7.113  65.883  1.00  0.00      TSHR H  
ATOM   2542 HG11 VAL   157      60.221   8.434  67.052  1.00  0.00      TSHR H  
ATOM   2543 HG12 VAL   157      59.639   8.529  65.353  1.00  0.00      TSHR H  
ATOM   2544 HG13 VAL   157      60.245   6.971  66.000  1.00  0.00      TSHR H  
ATOM   2545 HG21 VAL   157      57.330   6.087  68.150  1.00  0.00      TSHR H  
ATOM   2546 HG22 VAL   157      58.888   6.804  68.715  1.00  0.00      TSHR H  
ATOM   2547 HG23 VAL   157      58.882   5.547  67.431  1.00  0.00      TSHR H  
ATOM   2548  N   SER   158      56.661   9.769  65.260  1.00184.58      TSHR N  
ATOM   2549  CA  SER   158      56.588  10.718  64.168  1.00184.58      TSHR C  
ATOM   2550  C   SER   158      55.177  10.621  63.623  1.00184.58      TSHR C  
ATOM   2551  O   SER   158      54.222  10.454  64.376  1.00184.58      TSHR O  
ATOM   2552  CB  SER   158      57.626  10.428  63.026  1.00184.58      TSHR C  
ATOM   2553  OG  SER   158      58.925  10.956  63.286  1.00184.58      TSHR O  
ATOM   2554  HN  SER   158      55.950   9.068  65.294  1.00  0.00      TSHR H  
ATOM   2555  HA  SER   158      56.699  11.715  64.571  1.00  0.00      TSHR H  
ATOM   2556  HB1 SER   158      57.365  10.930  62.080  1.00  0.00      TSHR H  
ATOM   2557  HB2 SER   158      57.669   9.330  62.848  1.00  0.00      TSHR H  
ATOM   2558  HG1 SER   158      59.550  10.224  63.199  1.00  0.00      TSHR H  
ATOM   2559  N   ILE   159      55.038  10.704  62.276  1.00 82.07      TSHR N  
ATOM   2560  CA  ILE   159      53.870  10.461  61.454  1.00 82.07      TSHR C  
ATOM   2561  C   ILE   159      53.268   9.125  61.810  1.00 82.07      TSHR C  
ATOM   2562  O   ILE   159      53.992   8.226  62.240  1.00 82.07      TSHR O  
ATOM   2563  CB  ILE   159      54.267  10.457  59.970  1.00 82.07      TSHR C  
ATOM   2564  CG1 ILE   159      54.977  11.776  59.573  1.00 82.07      TSHR C  
ATOM   2565  CG2 ILE   159      53.029  10.207  59.075  1.00 82.07      TSHR C  
ATOM   2566  CD  ILE   159      55.667  11.698  58.204  1.00 82.07      TSHR C  
ATOM   2567  HN  ILE   159      55.837  10.841  61.714  1.00  0.00      TSHR H  
ATOM   2568  HA  ILE   159      53.142  11.233  61.656  1.00  0.00      TSHR H  
ATOM   2569  HB  ILE   159      54.993   9.626  59.797  1.00  0.00      TSHR H  
ATOM   2570 HG11 ILE   159      55.751  12.051  60.317  1.00  0.00      TSHR H  
ATOM   2571 HG12 ILE   159      54.217  12.589  59.566  1.00  0.00      TSHR H  
ATOM   2572 HG21 ILE   159      52.178  10.845  59.400  1.00  0.00      TSHR H  
ATOM   2573 HG22 ILE   159      52.714   9.142  59.120  1.00  0.00      TSHR H  
ATOM   2574 HG23 ILE   159      53.234  10.438  58.012  1.00  0.00      TSHR H  
ATOM   2575  HD1 ILE   159      54.966  11.359  57.414  1.00  0.00      TSHR H  
ATOM   2576  HD2 ILE   159      56.520  10.987  58.236  1.00  0.00      TSHR H  
ATOM   2577  HD3 ILE   159      56.046  12.697  57.904  1.00  0.00      TSHR H  
ATOM   2578  N   CYS   160      51.930   8.982  61.663  1.00 75.49      TSHR N  
ATOM   2579  CA  CYS   160      51.185   7.799  62.038  1.00 75.49      TSHR C  
ATOM   2580  C   CYS   160      51.849   6.498  61.616  1.00 75.49      TSHR C  
ATOM   2581  O   CYS   160      52.002   6.201  60.432  1.00 75.49      TSHR O  
ATOM   2582  CB  CYS   160      49.747   7.850  61.487  1.00 75.49      TSHR C  
ATOM   2583  SG  CYS   160      48.634   6.796  62.475  1.00 75.49      TSHR S  
ATOM   2584  HN  CYS   160      51.392   9.726  61.266  1.00  0.00      TSHR H  
ATOM   2585  HA  CYS   160      51.140   7.817  63.117  1.00  0.00      TSHR H  
ATOM   2586  HB1 CYS   160      49.767   7.586  60.402  1.00  0.00      TSHR H  
ATOM   2587  HB2 CYS   160      49.377   8.897  61.544  1.00  0.00      TSHR H  
ATOM   2588  N   LEU   161      52.313   5.718  62.612  1.00 58.78      TSHR N  
ATOM   2589  CA  LEU   161      53.266   4.664  62.371  1.00 58.78      TSHR C  
ATOM   2590  C   LEU   161      52.535   3.344  62.516  1.00 58.78      TSHR C  
ATOM   2591  O   LEU   161      51.760   3.188  63.462  1.00 58.78      TSHR O  
ATOM   2592  CB  LEU   161      54.473   4.719  63.355  1.00 58.78      TSHR C  
ATOM   2593  CG  LEU   161      55.521   3.590  63.162  1.00 58.78      TSHR C  
ATOM   2594  CD1 LEU   161      56.328   3.654  61.852  1.00 58.78      TSHR C  
ATOM   2595  CD2 LEU   161      56.441   3.400  64.378  1.00 58.78      TSHR C  
ATOM   2596  HN  LEU   161      52.111   5.915  63.565  1.00  0.00      TSHR H  
ATOM   2597  HA  LEU   161      53.664   4.785  61.378  1.00  0.00      TSHR H  
ATOM   2598  HB1 LEU   161      54.078   4.654  64.392  1.00  0.00      TSHR H  
ATOM   2599  HB2 LEU   161      54.979   5.703  63.248  1.00  0.00      TSHR H  
ATOM   2600  HG  LEU   161      54.941   2.650  63.099  1.00  0.00      TSHR H  
ATOM   2601 HD11 LEU   161      57.387   3.915  62.052  1.00  0.00      TSHR H  
ATOM   2602 HD12 LEU   161      55.900   4.391  61.144  1.00  0.00      TSHR H  
ATOM   2603 HD13 LEU   161      56.311   2.651  61.367  1.00  0.00      TSHR H  
ATOM   2604 HD21 LEU   161      55.834   3.231  65.293  1.00  0.00      TSHR H  
ATOM   2605 HD22 LEU   161      57.091   4.285  64.524  1.00  0.00      TSHR H  
ATOM   2606 HD23 LEU   161      57.079   2.503  64.219  1.00  0.00      TSHR H  
ATOM   2607  N   PRO   162      52.710   2.368  61.631  1.00 67.97      TSHR N  
ATOM   2608  CA  PRO   162      52.325   0.990  61.892  1.00 67.97      TSHR C  
ATOM   2609  C   PRO   162      52.969   0.343  63.109  1.00 67.97      TSHR C  
ATOM   2610  O   PRO   162      54.075   0.679  63.513  1.00 67.97      TSHR O  
ATOM   2611  CB  PRO   162      52.666   0.248  60.586  1.00 67.97      TSHR C  
ATOM   2612  CG  PRO   162      53.708   1.120  59.886  1.00 67.97      TSHR C  
ATOM   2613  CD  PRO   162      53.302   2.529  60.300  1.00 67.97      TSHR C  
ATOM   2614  HA  PRO   162      51.271   0.996  62.107  1.00  0.00      TSHR H  
ATOM   2615  HB1 PRO   162      51.753   0.211  59.951  1.00  0.00      TSHR H  
ATOM   2616  HB2 PRO   162      53.037  -0.785  60.753  1.00  0.00      TSHR H  
ATOM   2617  HG1 PRO   162      54.717   0.887  60.296  1.00  0.00      TSHR H  
ATOM   2618  HG2 PRO   162      53.713   0.986  58.786  1.00  0.00      TSHR H  
ATOM   2619  HD1 PRO   162      54.196   3.185  60.300  1.00  0.00      TSHR H  
ATOM   2620  HD2 PRO   162      52.528   2.949  59.623  1.00  0.00      TSHR H  
ATOM   2621  N   MET   163      52.282  -0.633  63.715  1.00103.76      TSHR N  
ATOM   2622  CA  MET   163      52.843  -1.425  64.779  1.00103.76      TSHR C  
ATOM   2623  C   MET   163      53.584  -2.582  64.156  1.00103.76      TSHR C  
ATOM   2624  O   MET   163      53.022  -3.333  63.359  1.00103.76      TSHR O  
ATOM   2625  CB  MET   163      51.733  -1.945  65.724  1.00103.76      TSHR C  
ATOM   2626  CG  MET   163      52.193  -2.913  66.838  1.00103.76      TSHR C  
ATOM   2627  SD  MET   163      52.298  -4.664  66.330  1.00103.76      TSHR S  
ATOM   2628  CE  MET   163      52.512  -5.342  67.993  1.00103.76      TSHR C  
ATOM   2629  HN  MET   163      51.386  -0.924  63.345  1.00  0.00      TSHR H  
ATOM   2630  HA  MET   163      53.545  -0.830  65.348  1.00  0.00      TSHR H  
ATOM   2631  HB1 MET   163      50.943  -2.439  65.116  1.00  0.00      TSHR H  
ATOM   2632  HB2 MET   163      51.266  -1.055  66.201  1.00  0.00      TSHR H  
ATOM   2633  HG1 MET   163      51.453  -2.835  67.665  1.00  0.00      TSHR H  
ATOM   2634  HG2 MET   163      53.168  -2.563  67.244  1.00  0.00      TSHR H  
ATOM   2635  HE1 MET   163      51.610  -5.144  68.610  1.00  0.00      TSHR H  
ATOM   2636  HE2 MET   163      53.392  -4.893  68.500  1.00  0.00      TSHR H  
ATOM   2637  HE3 MET   163      52.661  -6.442  67.948  1.00  0.00      TSHR H  
ATOM   2638  N   ASP   164      54.865  -2.758  64.538  1.00 34.90      TSHR N  
ATOM   2639  CA  ASP   164      55.676  -3.844  64.050  1.00 34.90      TSHR C  
ATOM   2640  C   ASP   164      56.006  -4.722  65.231  1.00 34.90      TSHR C  
ATOM   2641  O   ASP   164      56.376  -4.245  66.303  1.00 34.90      TSHR O  
ATOM   2642  CB  ASP   164      56.986  -3.344  63.402  1.00 34.90      TSHR C  
ATOM   2643  CG  ASP   164      56.694  -2.606  62.102  1.00 34.90      TSHR C  
ATOM   2644  OD1 ASP   164      55.624  -2.839  61.485  1.00 34.90      TSHR O  
ATOM   2645  OD2 ASP   164      57.576  -1.814  61.694  1.00 34.90      TSHR O1-
ATOM   2646  HN  ASP   164      55.320  -2.133  65.164  1.00  0.00      TSHR H  
ATOM   2647  HA  ASP   164      55.123  -4.443  63.337  1.00  0.00      TSHR H  
ATOM   2648  HB1 ASP   164      57.663  -4.189  63.162  1.00  0.00      TSHR H  
ATOM   2649  HB2 ASP   164      57.516  -2.650  64.089  1.00  0.00      TSHR H  
ATOM   2650  N   THR   165      55.844  -6.052  65.062  1.00 99.40      TSHR N  
ATOM   2651  CA  THR   165      56.110  -7.044  66.093  1.00 99.40      TSHR C  
ATOM   2652  C   THR   165      57.568  -7.115  66.477  1.00 99.40      TSHR C  
ATOM   2653  O   THR   165      57.914  -7.203  67.652  1.00 99.40      TSHR O  
ATOM   2654  CB  THR   165      55.666  -8.451  65.696  1.00 99.40      TSHR C  
ATOM   2655  CG2 THR   165      54.165  -8.433  65.375  1.00 99.40      TSHR C  
ATOM   2656  OG1 THR   165      56.322  -8.922  64.521  1.00 99.40      TSHR O  
ATOM   2657  HN  THR   165      55.501  -6.419  64.201  1.00  0.00      TSHR H  
ATOM   2658  HA  THR   165      55.569  -6.746  66.980  1.00  0.00      TSHR H  
ATOM   2659  HB  THR   165      55.848  -9.160  66.538  1.00  0.00      TSHR H  
ATOM   2660  HG1 THR   165      57.233  -9.120  64.760  1.00  0.00      TSHR H  
ATOM   2661 HG21 THR   165      53.967  -7.861  64.444  1.00  0.00      TSHR H  
ATOM   2662 HG22 THR   165      53.585  -7.978  66.204  1.00  0.00      TSHR H  
ATOM   2663 HG23 THR   165      53.808  -9.473  65.214  1.00  0.00      TSHR H  
ATOM   2664  N   GLU   166      58.457  -7.071  65.469  1.00 33.12      TSHR N  
ATOM   2665  CA  GLU   166      59.880  -7.089  65.680  1.00 33.12      TSHR C  
ATOM   2666  C   GLU   166      60.419  -5.959  64.858  1.00 33.12      TSHR C  
ATOM   2667  O   GLU   166      59.797  -5.510  63.895  1.00 33.12      TSHR O  
ATOM   2668  CB  GLU   166      60.604  -8.369  65.190  1.00 33.12      TSHR C  
ATOM   2669  CG  GLU   166      60.082  -9.712  65.731  1.00 33.12      TSHR C  
ATOM   2670  CD  GLU   166      60.803 -10.849  65.008  1.00 33.12      TSHR C  
ATOM   2671  OE1 GLU   166      60.695 -10.902  63.754  1.00 33.12      TSHR O  
ATOM   2672  OE2 GLU   166      61.475 -11.655  65.698  1.00 33.12      TSHR O1-
ATOM   2673  HN  GLU   166      58.153  -6.927  64.529  1.00  0.00      TSHR H  
ATOM   2674  HA  GLU   166      60.113  -6.900  66.718  1.00  0.00      TSHR H  
ATOM   2675  HB1 GLU   166      61.683  -8.301  65.450  1.00  0.00      TSHR H  
ATOM   2676  HB2 GLU   166      60.554  -8.423  64.084  1.00  0.00      TSHR H  
ATOM   2677  HG1 GLU   166      58.998  -9.832  65.544  1.00  0.00      TSHR H  
ATOM   2678  HG2 GLU   166      60.281  -9.795  66.818  1.00  0.00      TSHR H  
ATOM   2679  N   THR   167      61.628  -5.483  65.205  1.00124.36      TSHR N  
ATOM   2680  CA  THR   167      62.288  -4.447  64.437  1.00124.36      TSHR C  
ATOM   2681  C   THR   167      62.618  -4.845  63.002  1.00124.36      TSHR C  
ATOM   2682  O   THR   167      62.338  -3.967  62.191  1.00124.36      TSHR O  
ATOM   2683  CB  THR   167      63.425  -3.735  65.177  1.00124.36      TSHR C  
ATOM   2684  CG2 THR   167      64.591  -4.655  65.568  1.00124.36      TSHR C  
ATOM   2685  OG1 THR   167      63.932  -2.619  64.454  1.00124.36      TSHR O  
ATOM   2686  HN  THR   167      62.113  -5.855  65.990  1.00  0.00      TSHR H  
ATOM   2687  HA  THR   167      61.544  -3.667  64.322  1.00  0.00      TSHR H  
ATOM   2688  HB  THR   167      62.993  -3.333  66.125  1.00  0.00      TSHR H  
ATOM   2689  HG1 THR   167      63.745  -2.775  63.520  1.00  0.00      TSHR H  
ATOM   2690 HG21 THR   167      65.195  -4.929  64.678  1.00  0.00      TSHR H  
ATOM   2691 HG22 THR   167      64.223  -5.580  66.058  1.00  0.00      TSHR H  
ATOM   2692 HG23 THR   167      65.259  -4.136  66.288  1.00  0.00      TSHR H  
ATOM   2693  N   PRO   168      63.117  -6.021  62.544  1.00 57.87      TSHR N  
ATOM   2694  CA  PRO   168      63.420  -6.289  61.134  1.00 57.87      TSHR C  
ATOM   2695  C   PRO   168      62.266  -6.148  60.156  1.00 57.87      TSHR C  
ATOM   2696  O   PRO   168      62.518  -5.972  58.964  1.00 57.87      TSHR O  
ATOM   2697  CB  PRO   168      63.981  -7.718  61.105  1.00 57.87      TSHR C  
ATOM   2698  CG  PRO   168      64.569  -7.917  62.499  1.00 57.87      TSHR C  
ATOM   2699  CD  PRO   168      63.606  -7.124  63.379  1.00 57.87      TSHR C  
ATOM   2700  HA  PRO   168      64.171  -5.575  60.839  1.00  0.00      TSHR H  
ATOM   2701  HB1 PRO   168      64.746  -7.841  60.310  1.00  0.00      TSHR H  
ATOM   2702  HB2 PRO   168      63.168  -8.462  60.950  1.00  0.00      TSHR H  
ATOM   2703  HG1 PRO   168      64.616  -8.986  62.791  1.00  0.00      TSHR H  
ATOM   2704  HG2 PRO   168      65.586  -7.470  62.555  1.00  0.00      TSHR H  
ATOM   2705  HD1 PRO   168      62.744  -7.764  63.651  1.00  0.00      TSHR H  
ATOM   2706  HD2 PRO   168      64.126  -6.781  64.291  1.00  0.00      TSHR H  
ATOM   2707  N   LEU   169      60.996  -6.263  60.607  1.00 71.61      TSHR N  
ATOM   2708  CA  LEU   169      59.828  -6.205  59.740  1.00 71.61      TSHR C  
ATOM   2709  C   LEU   169      59.698  -4.850  59.107  1.00 71.61      TSHR C  
ATOM   2710  O   LEU   169      59.413  -4.751  57.915  1.00 71.61      TSHR O  
ATOM   2711  CB  LEU   169      58.477  -6.504  60.438  1.00 71.61      TSHR C  
ATOM   2712  CG  LEU   169      58.267  -7.974  60.855  1.00 71.61      TSHR C  
ATOM   2713  CD1 LEU   169      59.257  -8.399  61.933  1.00 71.61      TSHR C  
ATOM   2714  CD2 LEU   169      56.838  -8.185  61.373  1.00 71.61      TSHR C  
ATOM   2715  HN  LEU   169      60.813  -6.396  61.578  1.00  0.00      TSHR H  
ATOM   2716  HA  LEU   169      59.973  -6.914  58.937  1.00  0.00      TSHR H  
ATOM   2717  HB1 LEU   169      57.645  -6.254  59.738  1.00  0.00      TSHR H  
ATOM   2718  HB2 LEU   169      58.364  -5.849  61.329  1.00  0.00      TSHR H  
ATOM   2719  HG  LEU   169      58.413  -8.630  59.965  1.00  0.00      TSHR H  
ATOM   2720 HD11 LEU   169      59.329  -7.580  62.677  1.00  0.00      TSHR H  
ATOM   2721 HD12 LEU   169      60.266  -8.590  61.512  1.00  0.00      TSHR H  
ATOM   2722 HD13 LEU   169      58.928  -9.321  62.456  1.00  0.00      TSHR H  
ATOM   2723 HD21 LEU   169      56.094  -8.015  60.568  1.00  0.00      TSHR H  
ATOM   2724 HD22 LEU   169      56.628  -7.488  62.210  1.00  0.00      TSHR H  
ATOM   2725 HD23 LEU   169      56.723  -9.224  61.752  1.00  0.00      TSHR H  
ATOM   2726  N   ALA   170      59.965  -3.775  59.888  1.00 25.96      TSHR N  
ATOM   2727  CA  ALA   170      59.931  -2.416  59.400  1.00 25.96      TSHR C  
ATOM   2728  C   ALA   170      60.919  -2.237  58.279  1.00 25.96      TSHR C  
ATOM   2729  O   ALA   170      60.586  -1.709  57.221  1.00 25.96      TSHR O  
ATOM   2730  CB  ALA   170      60.290  -1.404  60.508  1.00 25.96      TSHR C  
ATOM   2731  HN  ALA   170      60.183  -3.880  60.856  1.00  0.00      TSHR H  
ATOM   2732  HA  ALA   170      58.932  -2.223  59.030  1.00  0.00      TSHR H  
ATOM   2733  HB1 ALA   170      61.379  -1.214  60.598  1.00  0.00      TSHR H  
ATOM   2734  HB2 ALA   170      59.925  -1.765  61.492  1.00  0.00      TSHR H  
ATOM   2735  HB3 ALA   170      59.771  -0.443  60.304  1.00  0.00      TSHR H  
ATOM   2736  N   LEU   171      62.147  -2.777  58.481  1.00 77.16      TSHR N  
ATOM   2737  CA  LEU   171      63.239  -2.717  57.535  1.00 77.16      TSHR C  
ATOM   2738  C   LEU   171      62.843  -3.383  56.236  1.00 77.16      TSHR C  
ATOM   2739  O   LEU   171      62.910  -2.789  55.165  1.00 77.16      TSHR O  
ATOM   2740  CB  LEU   171      64.529  -3.478  57.990  1.00 77.16      TSHR C  
ATOM   2741  CG  LEU   171      65.325  -3.007  59.235  1.00 77.16      TSHR C  
ATOM   2742  CD1 LEU   171      66.133  -1.748  59.013  1.00 77.16      TSHR C  
ATOM   2743  CD2 LEU   171      64.481  -2.797  60.484  1.00 77.16      TSHR C  
ATOM   2744  HN  LEU   171      62.336  -3.241  59.342  1.00  0.00      TSHR H  
ATOM   2745  HA  LEU   171      63.431  -1.676  57.344  1.00  0.00      TSHR H  
ATOM   2746  HB1 LEU   171      65.254  -3.476  57.144  1.00  0.00      TSHR H  
ATOM   2747  HB2 LEU   171      64.263  -4.540  58.177  1.00  0.00      TSHR H  
ATOM   2748  HG  LEU   171      66.058  -3.826  59.445  1.00  0.00      TSHR H  
ATOM   2749 HD11 LEU   171      65.540  -0.887  59.394  1.00  0.00      TSHR H  
ATOM   2750 HD12 LEU   171      66.374  -1.595  57.947  1.00  0.00      TSHR H  
ATOM   2751 HD13 LEU   171      67.085  -1.762  59.582  1.00  0.00      TSHR H  
ATOM   2752 HD21 LEU   171      63.764  -3.627  60.539  1.00  0.00      TSHR H  
ATOM   2753 HD22 LEU   171      63.908  -1.846  60.428  1.00  0.00      TSHR H  
ATOM   2754 HD23 LEU   171      65.111  -2.778  61.398  1.00  0.00      TSHR H  
ATOM   2755  N   ALA   172      62.346  -4.636  56.316  1.00 26.47      TSHR N  
ATOM   2756  CA  ALA   172      61.936  -5.381  55.148  1.00 26.47      TSHR C  
ATOM   2757  C   ALA   172      60.763  -4.750  54.438  1.00 26.47      TSHR C  
ATOM   2758  O   ALA   172      60.775  -4.622  53.213  1.00 26.47      TSHR O  
ATOM   2759  CB  ALA   172      61.564  -6.825  55.520  1.00 26.47      TSHR C  
ATOM   2760  HN  ALA   172      62.275  -5.101  57.205  1.00  0.00      TSHR H  
ATOM   2761  HA  ALA   172      62.764  -5.386  54.451  1.00  0.00      TSHR H  
ATOM   2762  HB1 ALA   172      60.700  -6.840  56.218  1.00  0.00      TSHR H  
ATOM   2763  HB2 ALA   172      62.425  -7.322  56.013  1.00  0.00      TSHR H  
ATOM   2764  HB3 ALA   172      61.300  -7.403  54.607  1.00  0.00      TSHR H  
ATOM   2765  N   TYR   173      59.744  -4.285  55.206  1.00 54.00      TSHR N  
ATOM   2766  CA  TYR   173      58.572  -3.628  54.667  1.00 54.00      TSHR C  
ATOM   2767  C   TYR   173      58.968  -2.411  53.874  1.00 54.00      TSHR C  
ATOM   2768  O   TYR   173      58.570  -2.272  52.727  1.00 54.00      TSHR O  
ATOM   2769  CB  TYR   173      57.575  -3.213  55.800  1.00 54.00      TSHR C  
ATOM   2770  CG  TYR   173      56.422  -2.379  55.284  1.00 54.00      TSHR C  
ATOM   2771  CD1 TYR   173      55.437  -2.960  54.474  1.00 54.00      TSHR C  
ATOM   2772  CD2 TYR   173      56.429  -0.981  55.456  1.00 54.00      TSHR C  
ATOM   2773  CE1 TYR   173      54.497  -2.154  53.820  1.00 54.00      TSHR C  
ATOM   2774  CE2 TYR   173      55.471  -0.177  54.825  1.00 54.00      TSHR C  
ATOM   2775  CZ  TYR   173      54.509  -0.767  53.999  1.00 54.00      TSHR C  
ATOM   2776  OH  TYR   173      53.676   0.045  53.203  1.00 54.00      TSHR O  
ATOM   2777  HN  TYR   173      59.759  -4.394  56.212  1.00  0.00      TSHR H  
ATOM   2778  HA  TYR   173      58.092  -4.311  53.980  1.00  0.00      TSHR H  
ATOM   2779  HB1 TYR   173      58.112  -2.629  56.578  1.00  0.00      TSHR H  
ATOM   2780  HB2 TYR   173      57.158  -4.122  56.280  1.00  0.00      TSHR H  
ATOM   2781  HD1 TYR   173      55.447  -4.025  54.295  1.00  0.00      TSHR H  
ATOM   2782  HD2 TYR   173      57.225  -0.519  56.019  1.00  0.00      TSHR H  
ATOM   2783  HE1 TYR   173      53.824  -2.596  53.107  1.00  0.00      TSHR H  
ATOM   2784  HE2 TYR   173      55.537   0.898  54.903  1.00  0.00      TSHR H  
ATOM   2785  HH  TYR   173      54.101   0.899  53.102  1.00  0.00      TSHR H  
ATOM   2786  N   ILE   174      59.798  -1.513  54.421  1.00 42.35      TSHR N  
ATOM   2787  CA  ILE   174      60.101  -0.298  53.699  1.00 42.35      TSHR C  
ATOM   2788  C   ILE   174      61.032  -0.491  52.538  1.00 42.35      TSHR C  
ATOM   2789  O   ILE   174      60.979   0.275  51.585  1.00 42.35      TSHR O  
ATOM   2790  CB  ILE   174      60.698   0.752  54.565  1.00 42.35      TSHR C  
ATOM   2791  CG1 ILE   174      62.078   0.323  55.081  1.00 42.35      TSHR C  
ATOM   2792  CG2 ILE   174      59.680   1.034  55.676  1.00 42.35      TSHR C  
ATOM   2793  CD  ILE   174      62.784   1.462  55.737  1.00 42.35      TSHR C  
ATOM   2794  HN  ILE   174      60.143  -1.602  55.365  1.00  0.00      TSHR H  
ATOM   2795  HA  ILE   174      59.178   0.111  53.316  1.00  0.00      TSHR H  
ATOM   2796  HB  ILE   174      60.829   1.698  53.984  1.00  0.00      TSHR H  
ATOM   2797 HG11 ILE   174      62.753  -0.008  54.268  1.00  0.00      TSHR H  
ATOM   2798 HG12 ILE   174      61.984  -0.521  55.795  1.00  0.00      TSHR H  
ATOM   2799 HG21 ILE   174      59.515   0.163  56.338  1.00  0.00      TSHR H  
ATOM   2800 HG22 ILE   174      58.702   1.359  55.266  1.00  0.00      TSHR H  
ATOM   2801 HG23 ILE   174      60.085   1.842  56.299  1.00  0.00      TSHR H  
ATOM   2802  HD1 ILE   174      62.412   1.521  56.752  1.00  0.00      TSHR H  
ATOM   2803  HD2 ILE   174      62.661   2.417  55.198  1.00  0.00      TSHR H  
ATOM   2804  HD3 ILE   174      63.839   1.256  55.885  1.00  0.00      TSHR H  
ATOM   2805  N   VAL   175      61.914  -1.518  52.574  1.00 37.80      TSHR N  
ATOM   2806  CA  VAL   175      62.797  -1.850  51.468  1.00 37.80      TSHR C  
ATOM   2807  C   VAL   175      61.945  -2.335  50.339  1.00 37.80      TSHR C  
ATOM   2808  O   VAL   175      62.102  -1.946  49.184  1.00 37.80      TSHR O  
ATOM   2809  CB  VAL   175      63.798  -2.942  51.816  1.00 37.80      TSHR C  
ATOM   2810  CG1 VAL   175      64.594  -3.374  50.575  1.00 37.80      TSHR C  
ATOM   2811  CG2 VAL   175      64.772  -2.386  52.852  1.00 37.80      TSHR C  
ATOM   2812  HN  VAL   175      62.004  -2.067  53.412  1.00  0.00      TSHR H  
ATOM   2813  HA  VAL   175      63.309  -0.951  51.152  1.00  0.00      TSHR H  
ATOM   2814  HB  VAL   175      63.256  -3.810  52.259  1.00  0.00      TSHR H  
ATOM   2815 HG11 VAL   175      65.016  -2.474  50.075  1.00  0.00      TSHR H  
ATOM   2816 HG12 VAL   175      63.953  -3.918  49.850  1.00  0.00      TSHR H  
ATOM   2817 HG13 VAL   175      65.429  -4.038  50.876  1.00  0.00      TSHR H  
ATOM   2818 HG21 VAL   175      64.222  -1.657  53.465  1.00  0.00      TSHR H  
ATOM   2819 HG22 VAL   175      65.626  -1.858  52.382  1.00  0.00      TSHR H  
ATOM   2820 HG23 VAL   175      65.152  -3.191  53.517  1.00  0.00      TSHR H  
ATOM   2821  N   PHE   176      60.948  -3.162  50.698  1.00100.07      TSHR N  
ATOM   2822  CA  PHE   176      59.910  -3.564  49.799  1.00100.07      TSHR C  
ATOM   2823  C   PHE   176      59.087  -2.358  49.329  1.00100.07      TSHR C  
ATOM   2824  O   PHE   176      58.749  -2.228  48.166  1.00100.07      TSHR O  
ATOM   2825  CB  PHE   176      59.038  -4.644  50.491  1.00100.07      TSHR C  
ATOM   2826  CG  PHE   176      58.038  -5.144  49.513  1.00100.07      TSHR C  
ATOM   2827  CD1 PHE   176      56.872  -4.393  49.339  1.00100.07      TSHR C  
ATOM   2828  CD2 PHE   176      58.336  -6.189  48.626  1.00100.07      TSHR C  
ATOM   2829  CE1 PHE   176      56.079  -4.601  48.222  1.00100.07      TSHR C  
ATOM   2830  CE2 PHE   176      57.477  -6.464  47.555  1.00100.07      TSHR C  
ATOM   2831  CZ  PHE   176      56.354  -5.655  47.341  1.00100.07      TSHR C  
ATOM   2832  HN  PHE   176      60.862  -3.491  51.646  1.00  0.00      TSHR H  
ATOM   2833  HA  PHE   176      60.391  -3.987  48.926  1.00  0.00      TSHR H  
ATOM   2834  HB1 PHE   176      58.506  -4.228  51.369  1.00  0.00      TSHR H  
ATOM   2835  HB2 PHE   176      59.667  -5.493  50.830  1.00  0.00      TSHR H  
ATOM   2836  HD1 PHE   176      56.664  -3.550  49.985  1.00  0.00      TSHR H  
ATOM   2837  HD2 PHE   176      59.258  -6.739  48.736  1.00  0.00      TSHR H  
ATOM   2838  HE1 PHE   176      55.254  -3.930  48.074  1.00  0.00      TSHR H  
ATOM   2839  HE2 PHE   176      57.699  -7.267  46.870  1.00  0.00      TSHR H  
ATOM   2840  HZ  PHE   176      55.710  -5.845  46.497  1.00  0.00      TSHR H  
ATOM   2841  N   VAL   177      58.714  -1.408  50.195  1.00 36.40      TSHR N  
ATOM   2842  CA  VAL   177      57.985  -0.222  49.758  1.00 36.40      TSHR C  
ATOM   2843  C   VAL   177      58.801   0.645  48.850  1.00 36.40      TSHR C  
ATOM   2844  O   VAL   177      58.301   1.191  47.876  1.00 36.40      TSHR O  
ATOM   2845  CB  VAL   177      57.508   0.634  50.896  1.00 36.40      TSHR C  
ATOM   2846  CG1 VAL   177      56.675   1.831  50.388  1.00 36.40      TSHR C  
ATOM   2847  CG2 VAL   177      56.638  -0.259  51.768  1.00 36.40      TSHR C  
ATOM   2848  HN  VAL   177      58.826  -1.562  51.187  1.00  0.00      TSHR H  
ATOM   2849  HA  VAL   177      57.126  -0.557  49.192  1.00  0.00      TSHR H  
ATOM   2850  HB  VAL   177      58.376   1.008  51.487  1.00  0.00      TSHR H  
ATOM   2851 HG11 VAL   177      55.875   1.472  49.705  1.00  0.00      TSHR H  
ATOM   2852 HG12 VAL   177      57.306   2.561  49.840  1.00  0.00      TSHR H  
ATOM   2853 HG13 VAL   177      56.205   2.357  51.243  1.00  0.00      TSHR H  
ATOM   2854 HG21 VAL   177      56.550  -1.302  51.399  1.00  0.00      TSHR H  
ATOM   2855 HG22 VAL   177      55.616   0.157  51.799  1.00  0.00      TSHR H  
ATOM   2856 HG23 VAL   177      57.058  -0.297  52.794  1.00  0.00      TSHR H  
ATOM   2857  N   LEU   178      60.116   0.745  49.108  1.00105.06      TSHR N  
ATOM   2858  CA  LEU   178      61.071   1.426  48.268  1.00105.06      TSHR C  
ATOM   2859  C   LEU   178      61.017   0.854  46.863  1.00105.06      TSHR C  
ATOM   2860  O   LEU   178      61.101   1.605  45.890  1.00105.06      TSHR O  
ATOM   2861  CB  LEU   178      62.487   1.321  48.893  1.00105.06      TSHR C  
ATOM   2862  CG  LEU   178      63.589   2.248  48.336  1.00105.06      TSHR C  
ATOM   2863  CD1 LEU   178      64.026   1.834  46.936  1.00105.06      TSHR C  
ATOM   2864  CD2 LEU   178      63.197   3.730  48.356  1.00105.06      TSHR C  
ATOM   2865  HN  LEU   178      60.483   0.352  49.965  1.00  0.00      TSHR H  
ATOM   2866  HA  LEU   178      60.758   2.459  48.220  1.00  0.00      TSHR H  
ATOM   2867  HB1 LEU   178      62.842   0.272  48.816  1.00  0.00      TSHR H  
ATOM   2868  HB2 LEU   178      62.389   1.548  49.978  1.00  0.00      TSHR H  
ATOM   2869  HG  LEU   178      64.479   2.112  48.998  1.00  0.00      TSHR H  
ATOM   2870 HD11 LEU   178      63.377   2.338  46.188  1.00  0.00      TSHR H  
ATOM   2871 HD12 LEU   178      63.910   0.735  46.823  1.00  0.00      TSHR H  
ATOM   2872 HD13 LEU   178      65.078   2.107  46.723  1.00  0.00      TSHR H  
ATOM   2873 HD21 LEU   178      62.937   4.050  49.386  1.00  0.00      TSHR H  
ATOM   2874 HD22 LEU   178      62.323   3.912  47.693  1.00  0.00      TSHR H  
ATOM   2875 HD23 LEU   178      64.038   4.352  47.984  1.00  0.00      TSHR H  
ATOM   2876  N   THR   179      60.755  -0.482  46.738  1.00 39.12      TSHR N  
ATOM   2877  CA  THR   179      60.493  -1.206  45.495  1.00 39.12      TSHR C  
ATOM   2878  C   THR   179      59.485  -0.518  44.622  1.00 39.12      TSHR C  
ATOM   2879  O   THR   179      59.717  -0.421  43.422  1.00 39.12      TSHR O  
ATOM   2880  CB  THR   179      60.108  -2.675  45.639  1.00 39.12      TSHR C  
ATOM   2881  CG2 THR   179      60.012  -3.365  44.280  1.00 39.12      TSHR C  
ATOM   2882  OG1 THR   179      61.077  -3.362  46.416  1.00 39.12      TSHR O  
ATOM   2883  HN  THR   179      60.685  -1.047  47.565  1.00  0.00      TSHR H  
ATOM   2884  HA  THR   179      61.406  -1.217  44.939  1.00  0.00      TSHR H  
ATOM   2885  HB  THR   179      59.107  -2.791  46.103  1.00  0.00      TSHR H  
ATOM   2886  HG1 THR   179      61.922  -3.231  45.982  1.00  0.00      TSHR H  
ATOM   2887 HG21 THR   179      60.539  -2.743  43.542  1.00  0.00      TSHR H  
ATOM   2888 HG22 THR   179      58.953  -3.435  43.952  1.00  0.00      TSHR H  
ATOM   2889 HG23 THR   179      60.457  -4.380  44.282  1.00  0.00      TSHR H  
ATOM   2890  N   LEU   180      58.419   0.084  45.207  1.00107.63      TSHR N  
ATOM   2891  CA  LEU   180      57.419   0.879  44.510  1.00107.63      TSHR C  
ATOM   2892  C   LEU   180      58.088   1.907  43.623  1.00107.63      TSHR C  
ATOM   2893  O   LEU   180      57.773   2.050  42.449  1.00107.63      TSHR O  
ATOM   2894  CB  LEU   180      56.527   1.594  45.570  1.00107.63      TSHR C  
ATOM   2895  CG  LEU   180      55.234   2.300  45.114  1.00107.63      TSHR C  
ATOM   2896  CD1 LEU   180      54.330   2.608  46.317  1.00107.63      TSHR C  
ATOM   2897  CD2 LEU   180      55.428   3.604  44.348  1.00107.63      TSHR C  
ATOM   2898  HN  LEU   180      58.326   0.083  46.207  1.00  0.00      TSHR H  
ATOM   2899  HA  LEU   180      56.824   0.221  43.890  1.00  0.00      TSHR H  
ATOM   2900  HB1 LEU   180      57.132   2.318  46.154  1.00  0.00      TSHR H  
ATOM   2901  HB2 LEU   180      56.206   0.792  46.277  1.00  0.00      TSHR H  
ATOM   2902  HG  LEU   180      54.706   1.594  44.443  1.00  0.00      TSHR H  
ATOM   2903 HD11 LEU   180      54.656   3.551  46.809  1.00  0.00      TSHR H  
ATOM   2904 HD12 LEU   180      54.366   1.790  47.064  1.00  0.00      TSHR H  
ATOM   2905 HD13 LEU   180      53.281   2.725  45.975  1.00  0.00      TSHR H  
ATOM   2906 HD21 LEU   180      56.168   3.489  43.544  1.00  0.00      TSHR H  
ATOM   2907 HD22 LEU   180      55.764   4.407  45.034  1.00  0.00      TSHR H  
ATOM   2908 HD23 LEU   180      54.477   3.901  43.865  1.00  0.00      TSHR H  
ATOM   2909  N   ASN   181      59.093   2.629  44.144  1.00 75.21      TSHR N  
ATOM   2910  CA  ASN   181      59.822   3.575  43.334  1.00 75.21      TSHR C  
ATOM   2911  C   ASN   181      60.945   2.921  42.569  1.00 75.21      TSHR C  
ATOM   2912  O   ASN   181      61.020   3.073  41.354  1.00 75.21      TSHR O  
ATOM   2913  CB  ASN   181      60.401   4.707  44.208  1.00 75.21      TSHR C  
ATOM   2914  CG  ASN   181      59.317   5.656  44.700  1.00 75.21      TSHR C  
ATOM   2915  ND2 ASN   181      58.017   5.364  44.474  1.00 75.21      TSHR N  
ATOM   2916  OD1 ASN   181      59.665   6.692  45.250  1.00 75.21      TSHR O  
ATOM   2917  HN  ASN   181      59.420   2.456  45.076  1.00  0.00      TSHR H  
ATOM   2918  HA  ASN   181      59.174   4.002  42.578  1.00  0.00      TSHR H  
ATOM   2919  HB1 ASN   181      61.109   5.339  43.629  1.00  0.00      TSHR H  
ATOM   2920  HB2 ASN   181      60.930   4.304  45.097  1.00  0.00      TSHR H  
ATOM   2921 HD21 ASN   181      57.337   6.064  44.666  1.00  0.00      TSHR H  
ATOM   2922 HD22 ASN   181      57.783   4.507  44.016  1.00  0.00      TSHR H  
ATOM   2923  N   ILE   182      61.851   2.172  43.237  1.00 64.65      TSHR N  
ATOM   2924  CA  ILE   182      63.112   1.789  42.608  1.00 64.65      TSHR C  
ATOM   2925  C   ILE   182      62.996   0.873  41.408  1.00 64.65      TSHR C  
ATOM   2926  O   ILE   182      63.601   1.152  40.374  1.00 64.65      TSHR O  
ATOM   2927  CB  ILE   182      64.138   1.209  43.584  1.00 64.65      TSHR C  
ATOM   2928  CG1 ILE   182      65.513   0.916  42.946  1.00 64.65      TSHR C  
ATOM   2929  CG2 ILE   182      63.586  -0.036  44.298  1.00 64.65      TSHR C  
ATOM   2930  CD  ILE   182      66.569   0.534  43.991  1.00 64.65      TSHR C  
ATOM   2931  HN  ILE   182      61.709   1.955  44.213  1.00  0.00      TSHR H  
ATOM   2932  HA  ILE   182      63.549   2.705  42.234  1.00  0.00      TSHR H  
ATOM   2933  HB  ILE   182      64.316   1.999  44.349  1.00  0.00      TSHR H  
ATOM   2934 HG11 ILE   182      65.853   1.821  42.397  1.00  0.00      TSHR H  
ATOM   2935 HG12 ILE   182      65.415   0.085  42.213  1.00  0.00      TSHR H  
ATOM   2936 HG21 ILE   182      63.333  -0.848  43.597  1.00  0.00      TSHR H  
ATOM   2937 HG22 ILE   182      62.685   0.257  44.857  1.00  0.00      TSHR H  
ATOM   2938 HG23 ILE   182      64.299  -0.449  45.036  1.00  0.00      TSHR H  
ATOM   2939  HD1 ILE   182      66.299  -0.412  44.506  1.00  0.00      TSHR H  
ATOM   2940  HD2 ILE   182      66.661   1.332  44.758  1.00  0.00      TSHR H  
ATOM   2941  HD3 ILE   182      67.558   0.385  43.509  1.00  0.00      TSHR H  
ATOM   2942  N   VAL   183      62.208  -0.232  41.479  1.00 35.81      TSHR N  
ATOM   2943  CA  VAL   183      62.281  -1.273  40.456  1.00 35.81      TSHR C  
ATOM   2944  C   VAL   183      61.690  -0.789  39.175  1.00 35.81      TSHR C  
ATOM   2945  O   VAL   183      62.226  -1.013  38.092  1.00 35.81      TSHR O  
ATOM   2946  CB  VAL   183      61.650  -2.617  40.800  1.00 35.81      TSHR C  
ATOM   2947  CG1 VAL   183      62.436  -3.224  41.980  1.00 35.81      TSHR C  
ATOM   2948  CG2 VAL   183      60.120  -2.501  41.002  1.00 35.81      TSHR C  
ATOM   2949  HN  VAL   183      61.604  -0.386  42.263  1.00  0.00      TSHR H  
ATOM   2950  HA  VAL   183      63.329  -1.460  40.268  1.00  0.00      TSHR H  
ATOM   2951  HB  VAL   183      61.799  -3.320  39.944  1.00  0.00      TSHR H  
ATOM   2952 HG11 VAL   183      62.435  -2.551  42.859  1.00  0.00      TSHR H  
ATOM   2953 HG12 VAL   183      63.491  -3.412  41.694  1.00  0.00      TSHR H  
ATOM   2954 HG13 VAL   183      61.978  -4.190  42.282  1.00  0.00      TSHR H  
ATOM   2955 HG21 VAL   183      59.595  -2.472  40.025  1.00  0.00      TSHR H  
ATOM   2956 HG22 VAL   183      59.857  -1.567  41.527  1.00  0.00      TSHR H  
ATOM   2957 HG23 VAL   183      59.713  -3.354  41.578  1.00  0.00      TSHR H  
ATOM   2958  N   ALA   184      60.566  -0.059  39.297  1.00 26.70      TSHR N  
ATOM   2959  CA  ALA   184      59.906   0.537  38.187  1.00 26.70      TSHR C  
ATOM   2960  C   ALA   184      60.747   1.646  37.633  1.00 26.70      TSHR C  
ATOM   2961  O   ALA   184      60.917   1.726  36.424  1.00 26.70      TSHR O  
ATOM   2962  CB  ALA   184      58.530   1.046  38.565  1.00 26.70      TSHR C  
ATOM   2963  HN  ALA   184      60.175   0.114  40.199  1.00  0.00      TSHR H  
ATOM   2964  HA  ALA   184      59.777  -0.220  37.431  1.00  0.00      TSHR H  
ATOM   2965  HB1 ALA   184      58.602   1.852  39.327  1.00  0.00      TSHR H  
ATOM   2966  HB2 ALA   184      57.921   0.216  38.989  1.00  0.00      TSHR H  
ATOM   2967  HB3 ALA   184      57.997   1.438  37.670  1.00  0.00      TSHR H  
ATOM   2968  N   PHE   185      61.365   2.483  38.501  1.00 36.53      TSHR N  
ATOM   2969  CA  PHE   185      62.214   3.563  38.053  1.00 36.53      TSHR C  
ATOM   2970  C   PHE   185      63.397   3.079  37.221  1.00 36.53      TSHR C  
ATOM   2971  O   PHE   185      63.657   3.601  36.137  1.00 36.53      TSHR O  
ATOM   2972  CB  PHE   185      62.732   4.412  39.238  1.00 36.53      TSHR C  
ATOM   2973  CG  PHE   185      63.461   5.615  38.722  1.00 36.53      TSHR C  
ATOM   2974  CD1 PHE   185      62.735   6.633  38.096  1.00 36.53      TSHR C  
ATOM   2975  CD2 PHE   185      64.861   5.686  38.753  1.00 36.53      TSHR C  
ATOM   2976  CE1 PHE   185      63.398   7.726  37.525  1.00 36.53      TSHR C  
ATOM   2977  CE2 PHE   185      65.524   6.798  38.218  1.00 36.53      TSHR C  
ATOM   2978  CZ  PHE   185      64.788   7.829  37.620  1.00 36.53      TSHR C  
ATOM   2979  HN  PHE   185      61.239   2.409  39.496  1.00  0.00      TSHR H  
ATOM   2980  HA  PHE   185      61.600   4.197  37.433  1.00  0.00      TSHR H  
ATOM   2981  HB1 PHE   185      63.399   3.818  39.898  1.00  0.00      TSHR H  
ATOM   2982  HB2 PHE   185      61.872   4.775  39.841  1.00  0.00      TSHR H  
ATOM   2983  HD1 PHE   185      61.657   6.574  38.083  1.00  0.00      TSHR H  
ATOM   2984  HD2 PHE   185      65.427   4.868  39.173  1.00  0.00      TSHR H  
ATOM   2985  HE1 PHE   185      62.841   8.514  37.042  1.00  0.00      TSHR H  
ATOM   2986  HE2 PHE   185      66.601   6.846  38.233  1.00  0.00      TSHR H  
ATOM   2987  HZ  PHE   185      65.290   8.684  37.193  1.00  0.00      TSHR H  
ATOM   2988  N   VAL   186      64.125   2.040  37.678  1.00 91.22      TSHR N  
ATOM   2989  CA  VAL   186      65.257   1.534  36.920  1.00 91.22      TSHR C  
ATOM   2990  C   VAL   186      64.843   0.936  35.585  1.00 91.22      TSHR C  
ATOM   2991  O   VAL   186      65.468   1.207  34.556  1.00 91.22      TSHR O  
ATOM   2992  CB  VAL   186      66.145   0.563  37.694  1.00 91.22      TSHR C  
ATOM   2993  CG1 VAL   186      66.698   1.282  38.940  1.00 91.22      TSHR C  
ATOM   2994  CG2 VAL   186      65.396  -0.719  38.101  1.00 91.22      TSHR C  
ATOM   2995  HN  VAL   186      63.928   1.619  38.573  1.00  0.00      TSHR H  
ATOM   2996  HA  VAL   186      65.875   2.391  36.682  1.00  0.00      TSHR H  
ATOM   2997  HB  VAL   186      67.010   0.275  37.051  1.00  0.00      TSHR H  
ATOM   2998 HG11 VAL   186      65.877   1.607  39.611  1.00  0.00      TSHR H  
ATOM   2999 HG12 VAL   186      67.291   2.174  38.652  1.00  0.00      TSHR H  
ATOM   3000 HG13 VAL   186      67.349   0.590  39.514  1.00  0.00      TSHR H  
ATOM   3001 HG21 VAL   186      65.024  -1.282  37.221  1.00  0.00      TSHR H  
ATOM   3002 HG22 VAL   186      64.534  -0.462  38.745  1.00  0.00      TSHR H  
ATOM   3003 HG23 VAL   186      66.065  -1.394  38.672  1.00  0.00      TSHR H  
ATOM   3004  N   ILE   187      63.738   0.144  35.551  1.00 48.31      TSHR N  
ATOM   3005  CA  ILE   187      63.259  -0.451  34.316  1.00 48.31      TSHR C  
ATOM   3006  C   ILE   187      62.766   0.599  33.357  1.00 48.31      TSHR C  
ATOM   3007  O   ILE   187      63.089   0.556  32.168  1.00 48.31      TSHR O  
ATOM   3008  CB  ILE   187      62.224  -1.568  34.458  1.00 48.31      TSHR C  
ATOM   3009  CG1 ILE   187      61.977  -2.246  33.091  1.00 48.31      TSHR C  
ATOM   3010  CG2 ILE   187      60.912  -1.058  35.077  1.00 48.31      TSHR C  
ATOM   3011  CD  ILE   187      61.012  -3.430  33.153  1.00 48.31      TSHR C  
ATOM   3012  HN  ILE   187      63.223  -0.055  36.389  1.00  0.00      TSHR H  
ATOM   3013  HA  ILE   187      64.123  -0.906  33.856  1.00  0.00      TSHR H  
ATOM   3014  HB  ILE   187      62.648  -2.332  35.153  1.00  0.00      TSHR H  
ATOM   3015 HG11 ILE   187      62.954  -2.585  32.680  1.00  0.00      TSHR H  
ATOM   3016 HG12 ILE   187      61.553  -1.500  32.381  1.00  0.00      TSHR H  
ATOM   3017 HG21 ILE   187      60.411  -0.306  34.435  1.00  0.00      TSHR H  
ATOM   3018 HG22 ILE   187      61.152  -0.593  36.045  1.00  0.00      TSHR H  
ATOM   3019 HG23 ILE   187      60.196  -1.882  35.267  1.00  0.00      TSHR H  
ATOM   3020  HD1 ILE   187      60.002  -3.097  33.475  1.00  0.00      TSHR H  
ATOM   3021  HD2 ILE   187      61.381  -4.195  33.868  1.00  0.00      TSHR H  
ATOM   3022  HD3 ILE   187      60.914  -3.891  32.147  1.00  0.00      TSHR H  
ATOM   3023  N   VAL   188      62.007   1.612  33.846  1.00113.82      TSHR N  
ATOM   3024  CA  VAL   188      61.505   2.647  32.975  1.00113.82      TSHR C  
ATOM   3025  C   VAL   188      62.639   3.428  32.377  1.00113.82      TSHR C  
ATOM   3026  O   VAL   188      62.650   3.666  31.174  1.00113.82      TSHR O  
ATOM   3027  CB  VAL   188      60.457   3.592  33.552  1.00113.82      TSHR C  
ATOM   3028  CG1 VAL   188      59.184   2.809  33.921  1.00113.82      TSHR C  
ATOM   3029  CG2 VAL   188      60.986   4.402  34.738  1.00113.82      TSHR C  
ATOM   3030  HN  VAL   188      61.727   1.656  34.817  1.00  0.00      TSHR H  
ATOM   3031  HA  VAL   188      61.032   2.127  32.159  1.00  0.00      TSHR H  
ATOM   3032  HB  VAL   188      60.169   4.312  32.757  1.00  0.00      TSHR H  
ATOM   3033 HG11 VAL   188      59.354   2.116  34.764  1.00  0.00      TSHR H  
ATOM   3034 HG12 VAL   188      58.830   2.224  33.049  1.00  0.00      TSHR H  
ATOM   3035 HG13 VAL   188      58.380   3.521  34.210  1.00  0.00      TSHR H  
ATOM   3036 HG21 VAL   188      61.804   5.095  34.457  1.00  0.00      TSHR H  
ATOM   3037 HG22 VAL   188      61.373   3.714  35.497  1.00  0.00      TSHR H  
ATOM   3038 HG23 VAL   188      60.167   4.978  35.210  1.00  0.00      TSHR H  
ATOM   3039  N   CYS   189      63.674   3.765  33.182  1.00 26.82      TSHR N  
ATOM   3040  CA  CYS   189      64.837   4.472  32.692  1.00 26.82      TSHR C  
ATOM   3041  C   CYS   189      65.563   3.693  31.639  1.00 26.82      TSHR C  
ATOM   3042  O   CYS   189      65.861   4.240  30.583  1.00 26.82      TSHR O  
ATOM   3043  CB  CYS   189      65.848   4.799  33.804  1.00 26.82      TSHR C  
ATOM   3044  SG  CYS   189      65.138   6.023  34.922  1.00 26.82      TSHR S  
ATOM   3045  HN  CYS   189      63.656   3.536  34.162  1.00  0.00      TSHR H  
ATOM   3046  HA  CYS   189      64.499   5.391  32.231  1.00  0.00      TSHR H  
ATOM   3047  HB1 CYS   189      66.778   5.220  33.361  1.00  0.00      TSHR H  
ATOM   3048  HB2 CYS   189      66.122   3.870  34.353  1.00  0.00      TSHR H  
ATOM   3049  HG1 CYS   189      64.221   5.200  35.430  1.00  0.00      TSHR H  
ATOM   3050  N   CYS   190      65.801   2.375  31.853  1.00 25.23      TSHR N  
ATOM   3051  CA  CYS   190      66.439   1.568  30.830  1.00 25.23      TSHR C  
ATOM   3052  C   CYS   190      65.623   1.497  29.556  1.00 25.23      TSHR C  
ATOM   3053  O   CYS   190      66.150   1.650  28.463  1.00 25.23      TSHR O  
ATOM   3054  CB  CYS   190      66.910   0.158  31.285  1.00 25.23      TSHR C  
ATOM   3055  SG  CYS   190      65.628  -1.129  31.479  1.00 25.23      TSHR S  
ATOM   3056  HN  CYS   190      65.560   1.936  32.726  1.00  0.00      TSHR H  
ATOM   3057  HA  CYS   190      67.349   2.090  30.578  1.00  0.00      TSHR H  
ATOM   3058  HB1 CYS   190      67.461   0.285  32.242  1.00  0.00      TSHR H  
ATOM   3059  HB2 CYS   190      67.650  -0.198  30.534  1.00  0.00      TSHR H  
ATOM   3060  HG1 CYS   190      64.746  -0.337  32.082  1.00  0.00      TSHR H  
ATOM   3061  N   CYS   191      64.293   1.329  29.651  1.00 24.00      TSHR N  
ATOM   3062  CA  CYS   191      63.462   1.331  28.469  1.00 24.00      TSHR C  
ATOM   3063  C   CYS   191      63.443   2.686  27.784  1.00 24.00      TSHR C  
ATOM   3064  O   CYS   191      63.687   2.770  26.584  1.00 24.00      TSHR O  
ATOM   3065  CB  CYS   191      62.027   0.935  28.830  1.00 24.00      TSHR C  
ATOM   3066  SG  CYS   191      61.898  -0.752  29.494  1.00 24.00      TSHR S  
ATOM   3067  HN  CYS   191      63.842   1.220  30.544  1.00  0.00      TSHR H  
ATOM   3068  HA  CYS   191      63.859   0.615  27.761  1.00  0.00      TSHR H  
ATOM   3069  HB1 CYS   191      61.368   1.037  27.940  1.00  0.00      TSHR H  
ATOM   3070  HB2 CYS   191      61.681   1.651  29.605  1.00  0.00      TSHR H  
ATOM   3071  HG1 CYS   191      62.537  -0.471  30.628  1.00  0.00      TSHR H  
ATOM   3072  N   TYR   192      63.242   3.795  28.540  1.00 55.43      TSHR N  
ATOM   3073  CA  TYR   192      63.246   5.143  27.997  1.00 55.43      TSHR C  
ATOM   3074  C   TYR   192      64.556   5.528  27.382  1.00 55.43      TSHR C  
ATOM   3075  O   TYR   192      64.542   6.157  26.332  1.00 55.43      TSHR O  
ATOM   3076  CB  TYR   192      62.887   6.267  29.002  1.00 55.43      TSHR C  
ATOM   3077  CG  TYR   192      61.411   6.291  29.248  1.00 55.43      TSHR C  
ATOM   3078  CD1 TYR   192      60.505   6.593  28.211  1.00 55.43      TSHR C  
ATOM   3079  CD2 TYR   192      60.914   6.028  30.528  1.00 55.43      TSHR C  
ATOM   3080  CE1 TYR   192      59.121   6.551  28.442  1.00 55.43      TSHR C  
ATOM   3081  CE2 TYR   192      59.539   5.983  30.758  1.00 55.43      TSHR C  
ATOM   3082  CZ  TYR   192      58.646   6.212  29.714  1.00 55.43      TSHR C  
ATOM   3083  OH  TYR   192      57.275   6.053  29.980  1.00 55.43      TSHR O  
ATOM   3084  HN  TYR   192      63.064   3.721  29.535  1.00  0.00      TSHR H  
ATOM   3085  HA  TYR   192      62.542   5.154  27.177  1.00  0.00      TSHR H  
ATOM   3086  HB1 TYR   192      63.141   7.270  28.593  1.00  0.00      TSHR H  
ATOM   3087  HB2 TYR   192      63.435   6.119  29.957  1.00  0.00      TSHR H  
ATOM   3088  HD1 TYR   192      60.878   6.843  27.229  1.00  0.00      TSHR H  
ATOM   3089  HD2 TYR   192      61.599   5.836  31.338  1.00  0.00      TSHR H  
ATOM   3090  HE1 TYR   192      58.434   6.745  27.633  1.00  0.00      TSHR H  
ATOM   3091  HE2 TYR   192      59.157   5.742  31.738  1.00  0.00      TSHR H  
ATOM   3092  HH  TYR   192      56.807   6.747  29.513  1.00  0.00      TSHR H  
ATOM   3093  N   VAL   193      65.722   5.163  27.968  1.00 21.20      TSHR N  
ATOM   3094  CA  VAL   193      66.994   5.441  27.314  1.00 21.20      TSHR C  
ATOM   3095  C   VAL   193      67.095   4.711  25.990  1.00 21.20      TSHR C  
ATOM   3096  O   VAL   193      67.452   5.320  24.991  1.00 21.20      TSHR O  
ATOM   3097  CB  VAL   193      68.261   5.209  28.145  1.00 21.20      TSHR C  
ATOM   3098  CG1 VAL   193      68.201   6.060  29.431  1.00 21.20      TSHR C  
ATOM   3099  CG2 VAL   193      68.480   3.727  28.487  1.00 21.20      TSHR C  
ATOM   3100  HN  VAL   193      65.748   4.707  28.870  1.00  0.00      TSHR H  
ATOM   3101  HA  VAL   193      66.990   6.496  27.076  1.00  0.00      TSHR H  
ATOM   3102  HB  VAL   193      69.148   5.549  27.558  1.00  0.00      TSHR H  
ATOM   3103 HG11 VAL   193      67.189   6.052  29.882  1.00  0.00      TSHR H  
ATOM   3104 HG12 VAL   193      68.473   7.114  29.221  1.00  0.00      TSHR H  
ATOM   3105 HG13 VAL   193      68.906   5.651  30.185  1.00  0.00      TSHR H  
ATOM   3106 HG21 VAL   193      68.563   3.088  27.586  1.00  0.00      TSHR H  
ATOM   3107 HG22 VAL   193      67.624   3.384  29.090  1.00  0.00      TSHR H  
ATOM   3108 HG23 VAL   193      69.406   3.591  29.083  1.00  0.00      TSHR H  
ATOM   3109  N   LYS   194      66.704   3.415  25.905  1.00 92.86      TSHR N  
ATOM   3110  CA  LYS   194      66.754   2.659  24.664  1.00 92.86      TSHR C  
ATOM   3111  C   LYS   194      65.821   3.225  23.623  1.00 92.86      TSHR C  
ATOM   3112  O   LYS   194      66.197   3.379  22.460  1.00 92.86      TSHR O  
ATOM   3113  CB  LYS   194      66.401   1.167  24.865  1.00 92.86      TSHR C  
ATOM   3114  CG  LYS   194      67.359   0.396  25.787  1.00 92.86      TSHR C  
ATOM   3115  CD  LYS   194      68.838   0.428  25.374  1.00 92.86      TSHR C  
ATOM   3116  CE  LYS   194      69.742  -0.328  26.353  1.00 92.86      TSHR C  
ATOM   3117  NZ  LYS   194      69.507  -1.784  26.238  1.00 92.86      TSHR N1+
ATOM   3118  HN  LYS   194      66.356   2.936  26.715  1.00  0.00      TSHR H  
ATOM   3119  HA  LYS   194      67.752   2.754  24.259  1.00  0.00      TSHR H  
ATOM   3120  HB1 LYS   194      66.388   0.654  23.877  1.00  0.00      TSHR H  
ATOM   3121  HB2 LYS   194      65.375   1.101  25.296  1.00  0.00      TSHR H  
ATOM   3122  HG1 LYS   194      66.984  -0.646  25.871  1.00  0.00      TSHR H  
ATOM   3123  HG2 LYS   194      67.319   0.840  26.799  1.00  0.00      TSHR H  
ATOM   3124  HD1 LYS   194      69.175   1.491  25.374  1.00  0.00      TSHR H  
ATOM   3125  HD2 LYS   194      68.951   0.043  24.338  1.00  0.00      TSHR H  
ATOM   3126  HE1 LYS   194      69.522  -0.019  27.399  1.00  0.00      TSHR H  
ATOM   3127  HE2 LYS   194      70.812  -0.128  26.132  1.00  0.00      TSHR H  
ATOM   3128  HZ1 LYS   194      69.711  -2.086  25.264  1.00  0.00      TSHR H  
ATOM   3129  HZ2 LYS   194      68.511  -1.989  26.456  1.00  0.00      TSHR H  
ATOM   3130  HZ3 LYS   194      70.120  -2.302  26.899  1.00  0.00      TSHR H  
ATOM   3131  N   ILE   195      64.595   3.607  24.055  1.00 24.71      TSHR N  
ATOM   3132  CA  ILE   195      63.637   4.315  23.228  1.00 24.71      TSHR C  
ATOM   3133  C   ILE   195      64.200   5.639  22.774  1.00 24.71      TSHR C  
ATOM   3134  O   ILE   195      64.132   5.966  21.591  1.00 24.71      TSHR O  
ATOM   3135  CB  ILE   195      62.316   4.591  23.928  1.00 24.71      TSHR C  
ATOM   3136  CG1 ILE   195      61.596   3.279  24.301  1.00 24.71      TSHR C  
ATOM   3137  CG2 ILE   195      61.431   5.449  22.998  1.00 24.71      TSHR C  
ATOM   3138  CD  ILE   195      60.486   3.523  25.329  1.00 24.71      TSHR C  
ATOM   3139  HN  ILE   195      64.318   3.421  25.008  1.00  0.00      TSHR H  
ATOM   3140  HA  ILE   195      63.447   3.716  22.351  1.00  0.00      TSHR H  
ATOM   3141  HB  ILE   195      62.509   5.157  24.868  1.00  0.00      TSHR H  
ATOM   3142 HG11 ILE   195      62.319   2.556  24.731  1.00  0.00      TSHR H  
ATOM   3143 HG12 ILE   195      61.182   2.807  23.385  1.00  0.00      TSHR H  
ATOM   3144 HG21 ILE   195      61.503   5.044  21.967  1.00  0.00      TSHR H  
ATOM   3145 HG22 ILE   195      61.760   6.508  22.970  1.00  0.00      TSHR H  
ATOM   3146 HG23 ILE   195      60.369   5.428  23.313  1.00  0.00      TSHR H  
ATOM   3147  HD1 ILE   195      59.670   4.124  24.880  1.00  0.00      TSHR H  
ATOM   3148  HD2 ILE   195      60.883   4.074  26.207  1.00  0.00      TSHR H  
ATOM   3149  HD3 ILE   195      60.063   2.564  25.690  1.00  0.00      TSHR H  
ATOM   3150  N   TYR   196      64.828   6.407  23.695  1.00 38.21      TSHR N  
ATOM   3151  CA  TYR   196      65.465   7.666  23.397  1.00 38.21      TSHR C  
ATOM   3152  C   TYR   196      66.535   7.475  22.356  1.00 38.21      TSHR C  
ATOM   3153  O   TYR   196      66.531   8.202  21.377  1.00 38.21      TSHR O  
ATOM   3154  CB  TYR   196      66.075   8.343  24.657  1.00 38.21      TSHR C  
ATOM   3155  CG  TYR   196      66.676   9.685  24.323  1.00 38.21      TSHR C  
ATOM   3156  CD1 TYR   196      65.869  10.828  24.216  1.00 38.21      TSHR C  
ATOM   3157  CD2 TYR   196      68.044   9.780  24.017  1.00 38.21      TSHR C  
ATOM   3158  CE1 TYR   196      66.424  12.052  23.814  1.00 38.21      TSHR C  
ATOM   3159  CE2 TYR   196      68.599  10.998  23.611  1.00 38.21      TSHR C  
ATOM   3160  CZ  TYR   196      67.791  12.134  23.514  1.00 38.21      TSHR C  
ATOM   3161  OH  TYR   196      68.364  13.344  23.077  1.00 38.21      TSHR O  
ATOM   3162  HN  TYR   196      64.835   6.146  24.673  1.00  0.00      TSHR H  
ATOM   3163  HA  TYR   196      64.712   8.318  22.979  1.00  0.00      TSHR H  
ATOM   3164  HB1 TYR   196      66.867   7.703  25.097  1.00  0.00      TSHR H  
ATOM   3165  HB2 TYR   196      65.286   8.494  25.424  1.00  0.00      TSHR H  
ATOM   3166  HD1 TYR   196      64.812  10.753  24.426  1.00  0.00      TSHR H  
ATOM   3167  HD2 TYR   196      68.663   8.895  24.055  1.00  0.00      TSHR H  
ATOM   3168  HE1 TYR   196      65.790  12.921  23.736  1.00  0.00      TSHR H  
ATOM   3169  HE2 TYR   196      69.647  11.057  23.355  1.00  0.00      TSHR H  
ATOM   3170  HH  TYR   196      67.654  13.967  22.922  1.00  0.00      TSHR H  
ATOM   3171  N   ILE   197      67.430   6.470  22.481  1.00 84.79      TSHR N  
ATOM   3172  CA  ILE   197      68.471   6.260  21.486  1.00 84.79      TSHR C  
ATOM   3173  C   ILE   197      67.878   6.001  20.121  1.00 84.79      TSHR C  
ATOM   3174  O   ILE   197      68.204   6.689  19.159  1.00 84.79      TSHR O  
ATOM   3175  CB  ILE   197      69.415   5.104  21.827  1.00 84.79      TSHR C  
ATOM   3176  CG1 ILE   197      70.134   5.296  23.184  1.00 84.79      TSHR C  
ATOM   3177  CG2 ILE   197      70.458   4.915  20.702  1.00 84.79      TSHR C  
ATOM   3178  CD  ILE   197      70.956   6.581  23.320  1.00 84.79      TSHR C  
ATOM   3179  HN  ILE   197      67.424   5.887  23.306  1.00  0.00      TSHR H  
ATOM   3180  HA  ILE   197      69.038   7.175  21.401  1.00  0.00      TSHR H  
ATOM   3181  HB  ILE   197      68.815   4.165  21.906  1.00  0.00      TSHR H  
ATOM   3182 HG11 ILE   197      70.793   4.417  23.356  1.00  0.00      TSHR H  
ATOM   3183 HG12 ILE   197      69.394   5.281  23.997  1.00  0.00      TSHR H  
ATOM   3184 HG21 ILE   197      70.958   5.880  20.472  1.00  0.00      TSHR H  
ATOM   3185 HG22 ILE   197      69.992   4.533  19.772  1.00  0.00      TSHR H  
ATOM   3186 HG23 ILE   197      71.231   4.184  21.018  1.00  0.00      TSHR H  
ATOM   3187  HD1 ILE   197      70.326   7.480  23.156  1.00  0.00      TSHR H  
ATOM   3188  HD2 ILE   197      71.793   6.591  22.592  1.00  0.00      TSHR H  
ATOM   3189  HD3 ILE   197      71.380   6.647  24.346  1.00  0.00      TSHR H  
ATOM   3190  N   THR   198      66.924   5.058  20.010  1.00103.64      TSHR N  
ATOM   3191  CA  THR   198      66.345   4.715  18.721  1.00103.64      TSHR C  
ATOM   3192  C   THR   198      65.559   5.845  18.067  1.00103.64      TSHR C  
ATOM   3193  O   THR   198      65.701   6.052  16.867  1.00103.64      TSHR O  
ATOM   3194  CB  THR   198      65.582   3.408  18.745  1.00103.64      TSHR C  
ATOM   3195  CG2 THR   198      64.385   3.541  19.661  1.00103.64      TSHR C  
ATOM   3196  OG1 THR   198      65.160   2.983  17.454  1.00103.64      TSHR O  
ATOM   3197  HN  THR   198      66.610   4.554  20.822  1.00  0.00      TSHR H  
ATOM   3198  HA  THR   198      67.166   4.516  18.061  1.00  0.00      TSHR H  
ATOM   3199  HB  THR   198      66.242   2.611  19.162  1.00  0.00      TSHR H  
ATOM   3200  HG1 THR   198      64.723   3.731  17.031  1.00  0.00      TSHR H  
ATOM   3201 HG21 THR   198      63.670   4.277  19.240  1.00  0.00      TSHR H  
ATOM   3202 HG22 THR   198      64.697   3.902  20.654  1.00  0.00      TSHR H  
ATOM   3203 HG23 THR   198      63.888   2.562  19.803  1.00  0.00      TSHR H  
ATOM   3204  N   VAL   199      64.731   6.615  18.820  1.00103.10      TSHR N  
ATOM   3205  CA  VAL   199      64.026   7.780  18.285  1.00103.10      TSHR C  
ATOM   3206  C   VAL   199      64.954   8.938  18.017  1.00103.10      TSHR C  
ATOM   3207  O   VAL   199      64.766   9.688  17.063  1.00103.10      TSHR O  
ATOM   3208  CB  VAL   199      62.867   8.287  19.144  1.00103.10      TSHR C  
ATOM   3209  CG1 VAL   199      61.819   7.170  19.258  1.00103.10      TSHR C  
ATOM   3210  CG2 VAL   199      63.345   8.754  20.532  1.00103.10      TSHR C  
ATOM   3211  HN  VAL   199      64.583   6.413  19.796  1.00  0.00      TSHR H  
ATOM   3212  HA  VAL   199      63.617   7.495  17.325  1.00  0.00      TSHR H  
ATOM   3213  HB  VAL   199      62.374   9.151  18.635  1.00  0.00      TSHR H  
ATOM   3214 HG11 VAL   199      62.234   6.323  19.838  1.00  0.00      TSHR H  
ATOM   3215 HG12 VAL   199      61.517   6.813  18.250  1.00  0.00      TSHR H  
ATOM   3216 HG13 VAL   199      60.915   7.545  19.784  1.00  0.00      TSHR H  
ATOM   3217 HG21 VAL   199      63.703   9.803  20.507  1.00  0.00      TSHR H  
ATOM   3218 HG22 VAL   199      64.191   8.130  20.864  1.00  0.00      TSHR H  
ATOM   3219 HG23 VAL   199      62.537   8.655  21.285  1.00  0.00      TSHR H  
ATOM   3220  N   ARG   200      65.988   9.128  18.871  1.00105.71      TSHR N  
ATOM   3221  CA  ARG   200      66.966  10.175  18.721  1.00105.71      TSHR C  
ATOM   3222  C   ARG   200      67.823   9.963  17.509  1.00105.71      TSHR C  
ATOM   3223  O   ARG   200      68.270  10.930  16.892  1.00105.71      TSHR O  
ATOM   3224  CB  ARG   200      67.904  10.304  19.950  1.00105.71      TSHR C  
ATOM   3225  CG  ARG   200      68.848  11.516  19.923  1.00105.71      TSHR C  
ATOM   3226  CD  ARG   200      68.046  12.813  19.859  1.00105.71      TSHR C  
ATOM   3227  NE  ARG   200      68.999  13.956  19.824  1.00105.71      TSHR N  
ATOM   3228  CZ  ARG   200      68.622  15.201  19.475  1.00105.71      TSHR C  
ATOM   3229  NH1 ARG   200      67.340  15.482  19.197  1.00105.71      TSHR N1+
ATOM   3230  NH2 ARG   200      69.537  16.175  19.392  1.00105.71      TSHR N  
ATOM   3231  HN  ARG   200      66.107   8.553  19.693  1.00  0.00      TSHR H  
ATOM   3232  HA  ARG   200      66.406  11.084  18.564  1.00  0.00      TSHR H  
ATOM   3233  HB1 ARG   200      68.493   9.366  20.064  1.00  0.00      TSHR H  
ATOM   3234  HB2 ARG   200      67.268  10.399  20.860  1.00  0.00      TSHR H  
ATOM   3235  HG1 ARG   200      69.526  11.442  19.044  1.00  0.00      TSHR H  
ATOM   3236  HG2 ARG   200      69.478  11.498  20.841  1.00  0.00      TSHR H  
ATOM   3237  HD1 ARG   200      67.390  12.898  20.754  1.00  0.00      TSHR H  
ATOM   3238  HD2 ARG   200      67.427  12.831  18.937  1.00  0.00      TSHR H  
ATOM   3239  HE  ARG   200      69.958  13.785  20.019  1.00  0.00      TSHR H  
ATOM   3240 HH11 ARG   200      66.696  14.728  19.191  1.00  0.00      TSHR H  
ATOM   3241 HH12 ARG   200      67.093  16.384  18.871  1.00  0.00      TSHR H  
ATOM   3242 HH21 ARG   200      70.489  15.963  19.577  1.00  0.00      TSHR H  
ATOM   3243 HH22 ARG   200      69.259  17.087  19.118  1.00  0.00      TSHR H  
ATOM   3244  N   ASN   201      68.081   8.681  17.156  1.00 68.33      TSHR N  
ATOM   3245  CA  ASN   201      68.892   8.332  16.013  1.00 68.33      TSHR C  
ATOM   3246  C   ASN   201      68.426   9.024  14.726  1.00 68.33      TSHR C  
ATOM   3247  O   ASN   201      67.230   9.049  14.442  1.00 68.33      TSHR O  
ATOM   3248  CB  ASN   201      68.942   6.818  15.688  1.00 68.33      TSHR C  
ATOM   3249  CG  ASN   201      69.749   6.060  16.733  1.00 68.33      TSHR C  
ATOM   3250  ND2 ASN   201      69.337   4.794  16.985  1.00 68.33      TSHR N  
ATOM   3251  OD1 ASN   201      70.737   6.548  17.285  1.00 68.33      TSHR O  
ATOM   3252  HN  ASN   201      67.775   7.925  17.745  1.00  0.00      TSHR H  
ATOM   3253  HA  ASN   201      69.872   8.657  16.314  1.00  0.00      TSHR H  
ATOM   3254  HB1 ASN   201      69.459   6.652  14.717  1.00  0.00      TSHR H  
ATOM   3255  HB2 ASN   201      67.909   6.419  15.614  1.00  0.00      TSHR H  
ATOM   3256 HD21 ASN   201      68.509   4.458  16.541  1.00  0.00      TSHR H  
ATOM   3257 HD22 ASN   201      69.782   4.308  17.730  1.00  0.00      TSHR H  
ATOM   3258  N   PRO   202      69.328   9.592  13.927  1.00247.85      TSHR N  
ATOM   3259  CA  PRO   202      68.970  10.646  12.980  1.00247.85      TSHR C  
ATOM   3260  C   PRO   202      68.165  10.236  11.766  1.00247.85      TSHR C  
ATOM   3261  O   PRO   202      67.827  11.122  10.986  1.00247.85      TSHR O  
ATOM   3262  CB  PRO   202      70.326  11.237  12.531  1.00247.85      TSHR C  
ATOM   3263  CG  PRO   202      71.411  10.338  13.133  1.00247.85      TSHR C  
ATOM   3264  CD  PRO   202      70.723   9.730  14.336  1.00247.85      TSHR C  
ATOM   3265  HA  PRO   202      68.363  11.365  13.515  1.00  0.00      TSHR H  
ATOM   3266  HB1 PRO   202      70.415  12.266  12.940  1.00  0.00      TSHR H  
ATOM   3267  HB2 PRO   202      70.439  11.282  11.427  1.00  0.00      TSHR H  
ATOM   3268  HG1 PRO   202      71.671   9.521  12.423  1.00  0.00      TSHR H  
ATOM   3269  HG2 PRO   202      72.325  10.898  13.414  1.00  0.00      TSHR H  
ATOM   3270  HD1 PRO   202      71.174   8.750  14.609  1.00  0.00      TSHR H  
ATOM   3271  HD2 PRO   202      70.763  10.429  15.205  1.00  0.00      TSHR H  
ATOM   3272  N   GLN   203      67.900   8.933  11.541  1.00109.91      TSHR N  
ATOM   3273  CA  GLN   203      67.111   8.429  10.434  1.00109.91      TSHR C  
ATOM   3274  C   GLN   203      65.768   9.110  10.196  1.00109.91      TSHR C  
ATOM   3275  O   GLN   203      65.155   9.702  11.083  1.00109.91      TSHR O  
ATOM   3276  CB  GLN   203      66.852   6.912  10.580  1.00109.91      TSHR C  
ATOM   3277  CG  GLN   203      65.919   6.564  11.764  1.00109.91      TSHR C  
ATOM   3278  CD  GLN   203      65.841   5.059  12.019  1.00109.91      TSHR C  
ATOM   3279  NE2 GLN   203      65.758   4.257  10.925  1.00109.91      TSHR N  
ATOM   3280  OE1 GLN   203      65.862   4.598  13.159  1.00109.91      TSHR O  
ATOM   3281  HN  GLN   203      68.181   8.265  12.222  1.00  0.00      TSHR H  
ATOM   3282  HA  GLN   203      67.707   8.591   9.546  1.00  0.00      TSHR H  
ATOM   3283  HB1 GLN   203      67.832   6.404  10.723  1.00  0.00      TSHR H  
ATOM   3284  HB2 GLN   203      66.411   6.528   9.633  1.00  0.00      TSHR H  
ATOM   3285  HG1 GLN   203      64.892   6.944  11.578  1.00  0.00      TSHR H  
ATOM   3286  HG2 GLN   203      66.282   7.041  12.700  1.00  0.00      TSHR H  
ATOM   3287 HE21 GLN   203      65.610   3.289  11.088  1.00  0.00      TSHR H  
ATOM   3288 HE22 GLN   203      65.825   4.659  10.015  1.00  0.00      TSHR H  
ATOM   3289  N   TYR   204      65.239   8.999   8.962  1.00 48.60      TSHR N  
ATOM   3290  CA  TYR   204      63.949   9.569   8.645  1.00 48.60      TSHR C  
ATOM   3291  C   TYR   204      62.921   8.507   8.875  1.00 48.60      TSHR C  
ATOM   3292  O   TYR   204      62.764   7.583   8.078  1.00 48.60      TSHR O  
ATOM   3293  CB  TYR   204      63.845  10.046   7.181  1.00 48.60      TSHR C  
ATOM   3294  CG  TYR   204      64.832  11.154   6.997  1.00 48.60      TSHR C  
ATOM   3295  CD1 TYR   204      64.539  12.438   7.482  1.00 48.60      TSHR C  
ATOM   3296  CD2 TYR   204      66.086  10.906   6.416  1.00 48.60      TSHR C  
ATOM   3297  CE1 TYR   204      65.485  13.466   7.385  1.00 48.60      TSHR C  
ATOM   3298  CE2 TYR   204      67.035  11.931   6.320  1.00 48.60      TSHR C  
ATOM   3299  CZ  TYR   204      66.733  13.210   6.802  1.00 48.60      TSHR C  
ATOM   3300  OH  TYR   204      67.694  14.234   6.705  1.00 48.60      TSHR O  
ATOM   3301  HN  TYR   204      65.693   8.501   8.231  1.00  0.00      TSHR H  
ATOM   3302  HA  TYR   204      63.731  10.398   9.308  1.00  0.00      TSHR H  
ATOM   3303  HB1 TYR   204      62.830  10.444   6.961  1.00  0.00      TSHR H  
ATOM   3304  HB2 TYR   204      64.074   9.225   6.469  1.00  0.00      TSHR H  
ATOM   3305  HD1 TYR   204      63.585  12.628   7.953  1.00  0.00      TSHR H  
ATOM   3306  HD2 TYR   204      66.327   9.914   6.065  1.00  0.00      TSHR H  
ATOM   3307  HE1 TYR   204      65.245  14.446   7.768  1.00  0.00      TSHR H  
ATOM   3308  HE2 TYR   204      68.003  11.736   5.884  1.00  0.00      TSHR H  
ATOM   3309  HH  TYR   204      67.335  15.010   7.138  1.00  0.00      TSHR H  
ATOM   3310  N   ASN   205      62.208   8.577  10.010  1.00 58.67      TSHR N  
ATOM   3311  CA  ASN   205      61.181   7.614  10.317  1.00 58.67      TSHR C  
ATOM   3312  C   ASN   205      59.915   8.368  10.625  1.00 58.67      TSHR C  
ATOM   3313  O   ASN   205      59.974   9.519  11.062  1.00 58.67      TSHR O  
ATOM   3314  CB  ASN   205      61.545   6.703  11.526  1.00 58.67      TSHR C  
ATOM   3315  CG  ASN   205      62.452   5.530  11.152  1.00 58.67      TSHR C  
ATOM   3316  ND2 ASN   205      62.982   5.476   9.901  1.00 58.67      TSHR N  
ATOM   3317  OD1 ASN   205      62.671   4.640  11.971  1.00 58.67      TSHR O  
ATOM   3318  HN  ASN   205      62.352   9.303  10.682  1.00  0.00      TSHR H  
ATOM   3319  HA  ASN   205      60.980   7.022   9.439  1.00  0.00      TSHR H  
ATOM   3320  HB1 ASN   205      60.628   6.243  11.960  1.00  0.00      TSHR H  
ATOM   3321  HB2 ASN   205      62.030   7.296  12.329  1.00  0.00      TSHR H  
ATOM   3322 HD21 ASN   205      62.828   6.235   9.247  1.00  0.00      TSHR H  
ATOM   3323 HD22 ASN   205      63.549   4.699   9.680  1.00  0.00      TSHR H  
ATOM   3324  N   PRO   206      58.742   7.768  10.400  1.00136.29      TSHR N  
ATOM   3325  CA  PRO   206      57.501   8.225  10.997  1.00136.29      TSHR C  
ATOM   3326  C   PRO   206      57.554   8.172  12.499  1.00136.29      TSHR C  
ATOM   3327  O   PRO   206      58.443   7.554  13.081  1.00136.29      TSHR O  
ATOM   3328  CB  PRO   206      56.424   7.281  10.446  1.00136.29      TSHR C  
ATOM   3329  CG  PRO   206      57.172   5.993  10.097  1.00136.29      TSHR C  
ATOM   3330  CD  PRO   206      58.570   6.479   9.720  1.00136.29      TSHR C  
ATOM   3331  HA  PRO   206      57.356   9.261  10.725  1.00  0.00      TSHR H  
ATOM   3332  HB1 PRO   206      56.002   7.728   9.520  1.00  0.00      TSHR H  
ATOM   3333  HB2 PRO   206      55.598   7.089  11.162  1.00  0.00      TSHR H  
ATOM   3334  HG1 PRO   206      57.242   5.341  10.996  1.00  0.00      TSHR H  
ATOM   3335  HG2 PRO   206      56.689   5.436   9.269  1.00  0.00      TSHR H  
ATOM   3336  HD1 PRO   206      59.322   5.725  10.045  1.00  0.00      TSHR H  
ATOM   3337  HD2 PRO   206      58.653   6.656   8.627  1.00  0.00      TSHR H  
ATOM   3338  N   GLY   207      56.602   8.851  13.153  1.00 22.49      TSHR N  
ATOM   3339  CA  GLY   207      56.674   8.983  14.584  1.00 22.49      TSHR C  
ATOM   3340  C   GLY   207      57.552  10.125  15.004  1.00 22.49      TSHR C  
ATOM   3341  O   GLY   207      58.131  10.094  16.082  1.00 22.49      TSHR O  
ATOM   3342  HN  GLY   207      55.831   9.254  12.668  1.00  0.00      TSHR H  
ATOM   3343  HA1 GLY   207      57.072   8.078  15.026  1.00  0.00      TSHR H  
ATOM   3344  HA2 GLY   207      55.673   9.199  14.928  1.00  0.00      TSHR H  
ATOM   3345  N   ASP   208      57.604  11.227  14.217  1.00 35.37      TSHR N  
ATOM   3346  CA  ASP   208      58.098  12.506  14.718  1.00 35.37      TSHR C  
ATOM   3347  C   ASP   208      57.189  12.962  15.864  1.00 35.37      TSHR C  
ATOM   3348  O   ASP   208      57.595  13.419  16.931  1.00 35.37      TSHR O  
ATOM   3349  CB  ASP   208      58.132  13.575  13.592  1.00 35.37      TSHR C  
ATOM   3350  CG  ASP   208      58.877  14.835  14.033  1.00 35.37      TSHR C  
ATOM   3351  OD1 ASP   208      59.582  14.788  15.076  1.00 35.37      TSHR O  
ATOM   3352  OD2 ASP   208      58.720  15.868  13.336  1.00 35.37      TSHR O1-
ATOM   3353  HN  ASP   208      57.254  11.213  13.286  1.00  0.00      TSHR H  
ATOM   3354  HA  ASP   208      59.094  12.342  15.109  1.00  0.00      TSHR H  
ATOM   3355  HB1 ASP   208      57.106  13.867  13.288  1.00  0.00      TSHR H  
ATOM   3356  HB2 ASP   208      58.658  13.175  12.700  1.00  0.00      TSHR H  
ATOM   3357  N   LYS   209      55.876  12.720  15.675  1.00103.68      TSHR N  
ATOM   3358  CA  LYS   209      54.887  12.829  16.717  1.00103.68      TSHR C  
ATOM   3359  C   LYS   209      55.148  11.874  17.879  1.00103.68      TSHR C  
ATOM   3360  O   LYS   209      55.015  12.257  19.037  1.00103.68      TSHR O  
ATOM   3361  CB  LYS   209      53.470  12.610  16.141  1.00103.68      TSHR C  
ATOM   3362  CG  LYS   209      52.402  13.561  16.710  1.00103.68      TSHR C  
ATOM   3363  CD  LYS   209      52.145  13.444  18.218  1.00103.68      TSHR C  
ATOM   3364  CE  LYS   209      51.054  14.412  18.672  1.00103.68      TSHR C  
ATOM   3365  NZ  LYS   209      50.725  14.162  20.084  1.00103.68      TSHR N1+
ATOM   3366  HN  LYS   209      55.569  12.398  14.786  1.00  0.00      TSHR H  
ATOM   3367  HA  LYS   209      54.963  13.834  17.097  1.00  0.00      TSHR H  
ATOM   3368  HB1 LYS   209      53.153  11.551  16.254  1.00  0.00      TSHR H  
ATOM   3369  HB2 LYS   209      53.511  12.818  15.045  1.00  0.00      TSHR H  
ATOM   3370  HG1 LYS   209      51.447  13.354  16.174  1.00  0.00      TSHR H  
ATOM   3371  HG2 LYS   209      52.700  14.608  16.474  1.00  0.00      TSHR H  
ATOM   3372  HD1 LYS   209      53.081  13.680  18.773  1.00  0.00      TSHR H  
ATOM   3373  HD2 LYS   209      51.872  12.389  18.446  1.00  0.00      TSHR H  
ATOM   3374  HE1 LYS   209      50.132  14.267  18.067  1.00  0.00      TSHR H  
ATOM   3375  HE2 LYS   209      51.404  15.463  18.574  1.00  0.00      TSHR H  
ATOM   3376  HZ1 LYS   209      51.603  14.150  20.643  1.00  0.00      TSHR H  
ATOM   3377  HZ2 LYS   209      50.290  13.220  20.143  1.00  0.00      TSHR H  
ATOM   3378  HZ3 LYS   209      50.084  14.881  20.470  1.00  0.00      TSHR H  
ATOM   3379  N   ASP   210      55.582  10.619  17.603  1.00 44.98      TSHR N  
ATOM   3380  CA  ASP   210      55.937   9.622  18.608  1.00 44.98      TSHR C  
ATOM   3381  C   ASP   210      57.089  10.137  19.456  1.00 44.98      TSHR C  
ATOM   3382  O   ASP   210      57.061  10.056  20.681  1.00 44.98      TSHR O  
ATOM   3383  CB  ASP   210      56.283   8.234  17.979  1.00 44.98      TSHR C  
ATOM   3384  CG  ASP   210      56.074   7.068  18.951  1.00 44.98      TSHR C  
ATOM   3385  OD1 ASP   210      56.214   7.258  20.185  1.00 44.98      TSHR O  
ATOM   3386  OD2 ASP   210      55.764   5.930  18.501  1.00 44.98      TSHR O1-
ATOM   3387  HN  ASP   210      55.786  10.367  16.665  1.00  0.00      TSHR H  
ATOM   3388  HA  ASP   210      55.078   9.514  19.254  1.00  0.00      TSHR H  
ATOM   3389  HB1 ASP   210      57.331   8.225  17.612  1.00  0.00      TSHR H  
ATOM   3390  HB2 ASP   210      55.620   8.057  17.109  1.00  0.00      TSHR H  
ATOM   3391  N   THR   211      58.091  10.798  18.827  1.00 44.24      TSHR N  
ATOM   3392  CA  THR   211      59.163  11.478  19.540  1.00 44.24      TSHR C  
ATOM   3393  C   THR   211      58.620  12.507  20.523  1.00 44.24      TSHR C  
ATOM   3394  O   THR   211      58.997  12.510  21.691  1.00 44.24      TSHR O  
ATOM   3395  CB  THR   211      60.130  12.204  18.608  1.00 44.24      TSHR C  
ATOM   3396  CG2 THR   211      61.373  12.672  19.376  1.00 44.24      TSHR C  
ATOM   3397  OG1 THR   211      60.582  11.345  17.575  1.00 44.24      TSHR O  
ATOM   3398  HN  THR   211      58.168  10.783  17.820  1.00  0.00      TSHR H  
ATOM   3399  HA  THR   211      59.707  10.728  20.096  1.00  0.00      TSHR H  
ATOM   3400  HB  THR   211      59.623  13.078  18.137  1.00  0.00      TSHR H  
ATOM   3401  HG1 THR   211      60.953  11.909  16.889  1.00  0.00      TSHR H  
ATOM   3402 HG21 THR   211      62.205  11.941  19.288  1.00  0.00      TSHR H  
ATOM   3403 HG22 THR   211      61.157  12.779  20.457  1.00  0.00      TSHR H  
ATOM   3404 HG23 THR   211      61.714  13.648  18.972  1.00  0.00      TSHR H  
ATOM   3405  N   LYS   212      57.656  13.363  20.106  1.00 48.81      TSHR N  
ATOM   3406  CA  LYS   212      57.001  14.323  20.990  1.00 48.81      TSHR C  
ATOM   3407  C   LYS   212      56.269  13.658  22.141  1.00 48.81      TSHR C  
ATOM   3408  O   LYS   212      56.364  14.087  23.292  1.00 48.81      TSHR O  
ATOM   3409  CB  LYS   212      55.955  15.184  20.240  1.00 48.81      TSHR C  
ATOM   3410  CG  LYS   212      56.538  16.027  19.099  1.00 48.81      TSHR C  
ATOM   3411  CD  LYS   212      55.430  16.609  18.206  1.00 48.81      TSHR C  
ATOM   3412  CE  LYS   212      55.957  17.426  17.024  1.00 48.81      TSHR C  
ATOM   3413  NZ  LYS   212      56.548  18.687  17.519  1.00 48.81      TSHR N1+
ATOM   3414  HN  LYS   212      57.336  13.323  19.156  1.00  0.00      TSHR H  
ATOM   3415  HA  LYS   212      57.759  14.962  21.417  1.00  0.00      TSHR H  
ATOM   3416  HB1 LYS   212      55.451  15.872  20.957  1.00  0.00      TSHR H  
ATOM   3417  HB2 LYS   212      55.175  14.517  19.815  1.00  0.00      TSHR H  
ATOM   3418  HG1 LYS   212      57.197  15.392  18.464  1.00  0.00      TSHR H  
ATOM   3419  HG2 LYS   212      57.161  16.832  19.542  1.00  0.00      TSHR H  
ATOM   3420  HD1 LYS   212      54.726  17.210  18.822  1.00  0.00      TSHR H  
ATOM   3421  HD2 LYS   212      54.844  15.758  17.792  1.00  0.00      TSHR H  
ATOM   3422  HE1 LYS   212      55.131  17.679  16.324  1.00  0.00      TSHR H  
ATOM   3423  HE2 LYS   212      56.741  16.858  16.475  1.00  0.00      TSHR H  
ATOM   3424  HZ1 LYS   212      57.323  18.462  18.172  1.00  0.00      TSHR H  
ATOM   3425  HZ2 LYS   212      55.823  19.234  18.027  1.00  0.00      TSHR H  
ATOM   3426  HZ3 LYS   212      56.917  19.246  16.723  1.00  0.00      TSHR H  
ATOM   3427  N   ILE   213      55.540  12.558  21.851  1.00 76.64      TSHR N  
ATOM   3428  CA  ILE   213      54.872  11.764  22.867  1.00 76.64      TSHR C  
ATOM   3429  C   ILE   213      55.858  11.149  23.842  1.00 76.64      TSHR C  
ATOM   3430  O   ILE   213      55.679  11.243  25.056  1.00 76.64      TSHR O  
ATOM   3431  CB  ILE   213      54.036  10.638  22.267  1.00 76.64      TSHR C  
ATOM   3432  CG1 ILE   213      52.905  11.144  21.350  1.00 76.64      TSHR C  
ATOM   3433  CG2 ILE   213      53.427   9.789  23.397  1.00 76.64      TSHR C  
ATOM   3434  CD  ILE   213      51.909  12.070  22.052  1.00 76.64      TSHR C  
ATOM   3435  HN  ILE   213      55.475  12.241  20.897  1.00  0.00      TSHR H  
ATOM   3436  HA  ILE   213      54.240  12.427  23.439  1.00  0.00      TSHR H  
ATOM   3437  HB  ILE   213      54.695   9.976  21.654  1.00  0.00      TSHR H  
ATOM   3438 HG11 ILE   213      52.369  10.249  20.959  1.00  0.00      TSHR H  
ATOM   3439 HG12 ILE   213      53.336  11.659  20.471  1.00  0.00      TSHR H  
ATOM   3440 HG21 ILE   213      52.937  10.435  24.153  1.00  0.00      TSHR H  
ATOM   3441 HG22 ILE   213      54.220   9.201  23.902  1.00  0.00      TSHR H  
ATOM   3442 HG23 ILE   213      52.679   9.079  22.986  1.00  0.00      TSHR H  
ATOM   3443  HD1 ILE   213      52.316  13.103  22.085  1.00  0.00      TSHR H  
ATOM   3444  HD2 ILE   213      51.712  11.755  23.094  1.00  0.00      TSHR H  
ATOM   3445  HD3 ILE   213      50.943  12.041  21.513  1.00  0.00      TSHR H  
ATOM   3446  N   ALA   214      56.950  10.540  23.337  1.00 18.57      TSHR N  
ATOM   3447  CA  ALA   214      57.976   9.911  24.141  1.00 18.57      TSHR C  
ATOM   3448  C   ALA   214      58.655  10.895  25.073  1.00 18.57      TSHR C  
ATOM   3449  O   ALA   214      58.866  10.603  26.251  1.00 18.57      TSHR O  
ATOM   3450  CB  ALA   214      59.033   9.250  23.238  1.00 18.57      TSHR C  
ATOM   3451  HN  ALA   214      57.058  10.440  22.333  1.00  0.00      TSHR H  
ATOM   3452  HA  ALA   214      57.496   9.158  24.751  1.00  0.00      TSHR H  
ATOM   3453  HB1 ALA   214      59.554  10.013  22.620  1.00  0.00      TSHR H  
ATOM   3454  HB2 ALA   214      58.547   8.527  22.548  1.00  0.00      TSHR H  
ATOM   3455  HB3 ALA   214      59.786   8.705  23.846  1.00  0.00      TSHR H  
ATOM   3456  N   LYS   215      58.946  12.122  24.575  1.00 20.85      TSHR N  
ATOM   3457  CA  LYS   215      59.483  13.210  25.376  1.00 20.85      TSHR C  
ATOM   3458  C   LYS   215      58.559  13.593  26.510  1.00 20.85      TSHR C  
ATOM   3459  O   LYS   215      58.994  13.790  27.643  1.00 20.85      TSHR O  
ATOM   3460  CB  LYS   215      59.705  14.493  24.541  1.00 20.85      TSHR C  
ATOM   3461  CG  LYS   215      60.823  14.381  23.499  1.00 20.85      TSHR C  
ATOM   3462  CD  LYS   215      60.812  15.580  22.537  1.00 20.85      TSHR C  
ATOM   3463  CE  LYS   215      61.941  15.512  21.508  1.00 20.85      TSHR C  
ATOM   3464  NZ  LYS   215      61.750  16.511  20.432  1.00 20.85      TSHR N1+
ATOM   3465  HN  LYS   215      58.785  12.311  23.599  1.00  0.00      TSHR H  
ATOM   3466  HA  LYS   215      60.414  12.880  25.814  1.00  0.00      TSHR H  
ATOM   3467  HB1 LYS   215      59.971  15.340  25.215  1.00  0.00      TSHR H  
ATOM   3468  HB2 LYS   215      58.753  14.756  24.026  1.00  0.00      TSHR H  
ATOM   3469  HG1 LYS   215      60.695  13.446  22.915  1.00  0.00      TSHR H  
ATOM   3470  HG2 LYS   215      61.803  14.302  24.017  1.00  0.00      TSHR H  
ATOM   3471  HD1 LYS   215      60.892  16.518  23.129  1.00  0.00      TSHR H  
ATOM   3472  HD2 LYS   215      59.823  15.581  22.024  1.00  0.00      TSHR H  
ATOM   3473  HE1 LYS   215      61.948  14.511  21.044  1.00  0.00      TSHR H  
ATOM   3474  HE2 LYS   215      62.929  15.675  21.984  1.00  0.00      TSHR H  
ATOM   3475  HZ1 LYS   215      61.877  17.468  20.817  1.00  0.00      TSHR H  
ATOM   3476  HZ2 LYS   215      60.792  16.421  20.039  1.00  0.00      TSHR H  
ATOM   3477  HZ3 LYS   215      62.440  16.349  19.670  1.00  0.00      TSHR H  
ATOM   3478  N   ARG   216      57.242  13.668  26.235  1.00 91.36      TSHR N  
ATOM   3479  CA  ARG   216      56.253  13.925  27.253  1.00 91.36      TSHR C  
ATOM   3480  C   ARG   216      56.179  12.868  28.331  1.00 91.36      TSHR C  
ATOM   3481  O   ARG   216      56.068  13.144  29.525  1.00 91.36      TSHR O  
ATOM   3482  CB  ARG   216      54.864  14.024  26.639  1.00 91.36      TSHR C  
ATOM   3483  CG  ARG   216      53.831  14.420  27.697  1.00 91.36      TSHR C  
ATOM   3484  CD  ARG   216      52.465  14.612  27.090  1.00 91.36      TSHR C  
ATOM   3485  NE  ARG   216      52.076  13.241  26.623  1.00 91.36      TSHR N  
ATOM   3486  CZ  ARG   216      50.843  12.883  26.237  1.00 91.36      TSHR C  
ATOM   3487  NH1 ARG   216      49.839  13.754  26.322  1.00 91.36      TSHR N1+
ATOM   3488  NH2 ARG   216      50.602  11.639  25.808  1.00 91.36      TSHR N  
ATOM   3489  HN  ARG   216      56.907  13.534  25.298  1.00  0.00      TSHR H  
ATOM   3490  HA  ARG   216      56.485  14.867  27.720  1.00  0.00      TSHR H  
ATOM   3491  HB1 ARG   216      54.594  13.063  26.158  1.00  0.00      TSHR H  
ATOM   3492  HB2 ARG   216      54.885  14.782  25.826  1.00  0.00      TSHR H  
ATOM   3493  HG1 ARG   216      54.158  15.362  28.193  1.00  0.00      TSHR H  
ATOM   3494  HG2 ARG   216      53.757  13.662  28.511  1.00  0.00      TSHR H  
ATOM   3495  HD1 ARG   216      52.472  15.329  26.243  1.00  0.00      TSHR H  
ATOM   3496  HD2 ARG   216      51.821  15.000  27.895  1.00  0.00      TSHR H  
ATOM   3497  HE  ARG   216      52.779  12.540  26.638  1.00  0.00      TSHR H  
ATOM   3498 HH11 ARG   216      50.068  14.649  26.677  1.00  0.00      TSHR H  
ATOM   3499 HH12 ARG   216      48.904  13.472  26.184  1.00  0.00      TSHR H  
ATOM   3500 HH21 ARG   216      49.664  11.321  25.849  1.00  0.00      TSHR H  
ATOM   3501 HH22 ARG   216      51.341  10.981  25.845  1.00  0.00      TSHR H  
ATOM   3502  N   MET   217      56.236  11.594  27.940  1.00 22.75      TSHR N  
ATOM   3503  CA  MET   217      56.277  10.530  28.912  1.00 22.75      TSHR C  
ATOM   3504  C   MET   217      57.542  10.545  29.742  1.00 22.75      TSHR C  
ATOM   3505  O   MET   217      57.511  10.332  30.954  1.00 22.75      TSHR O  
ATOM   3506  CB  MET   217      56.173   9.194  28.202  1.00 22.75      TSHR C  
ATOM   3507  CG  MET   217      54.860   9.063  27.439  1.00 22.75      TSHR C  
ATOM   3508  SD  MET   217      54.904   7.514  26.590  1.00 22.75      TSHR S  
ATOM   3509  CE  MET   217      53.214   7.474  25.975  1.00 22.75      TSHR C  
ATOM   3510  HN  MET   217      56.276  11.354  26.964  1.00  0.00      TSHR H  
ATOM   3511  HA  MET   217      55.434  10.641  29.582  1.00  0.00      TSHR H  
ATOM   3512  HB1 MET   217      56.226   8.376  28.953  1.00  0.00      TSHR H  
ATOM   3513  HB2 MET   217      57.029   9.079  27.495  1.00  0.00      TSHR H  
ATOM   3514  HG1 MET   217      54.735   9.871  26.693  1.00  0.00      TSHR H  
ATOM   3515  HG2 MET   217      54.002   9.110  28.143  1.00  0.00      TSHR H  
ATOM   3516  HE1 MET   217      53.166   7.804  24.924  1.00  0.00      TSHR H  
ATOM   3517  HE2 MET   217      52.532   8.105  26.580  1.00  0.00      TSHR H  
ATOM   3518  HE3 MET   217      52.845   6.428  25.984  1.00  0.00      TSHR H  
ATOM   3519  N   ALA   218      58.689  10.838  29.090  1.00 20.62      TSHR N  
ATOM   3520  CA  ALA   218      59.967  10.978  29.746  1.00 20.62      TSHR C  
ATOM   3521  C   ALA   218      60.005  12.103  30.768  1.00 20.62      TSHR C  
ATOM   3522  O   ALA   218      60.518  11.951  31.875  1.00 20.62      TSHR O  
ATOM   3523  CB  ALA   218      61.093  11.214  28.730  1.00 20.62      TSHR C  
ATOM   3524  HN  ALA   218      58.693  10.952  28.088  1.00  0.00      TSHR H  
ATOM   3525  HA  ALA   218      60.157  10.048  30.257  1.00  0.00      TSHR H  
ATOM   3526  HB1 ALA   218      60.950  12.178  28.197  1.00  0.00      TSHR H  
ATOM   3527  HB2 ALA   218      61.106  10.395  27.981  1.00  0.00      TSHR H  
ATOM   3528  HB3 ALA   218      62.076  11.235  29.249  1.00  0.00      TSHR H  
ATOM   3529  N   VAL   219      59.432  13.279  30.449  1.00 86.54      TSHR N  
ATOM   3530  CA  VAL   219      59.321  14.336  31.438  1.00 86.54      TSHR C  
ATOM   3531  C   VAL   219      58.384  13.957  32.582  1.00 86.54      TSHR C  
ATOM   3532  O   VAL   219      58.701  14.227  33.736  1.00 86.54      TSHR O  
ATOM   3533  CB  VAL   219      59.012  15.691  30.830  1.00 86.54      TSHR C  
ATOM   3534  CG1 VAL   219      57.646  15.636  30.165  1.00 86.54      TSHR C  
ATOM   3535  CG2 VAL   219      59.105  16.804  31.892  1.00 86.54      TSHR C  
ATOM   3536  HN  VAL   219      59.067  13.451  29.525  1.00  0.00      TSHR H  
ATOM   3537  HA  VAL   219      60.298  14.446  31.885  1.00  0.00      TSHR H  
ATOM   3538  HB  VAL   219      59.764  15.904  30.033  1.00  0.00      TSHR H  
ATOM   3539 HG11 VAL   219      56.864  15.387  30.902  1.00  0.00      TSHR H  
ATOM   3540 HG12 VAL   219      57.646  14.875  29.372  1.00  0.00      TSHR H  
ATOM   3541 HG13 VAL   219      57.381  16.596  29.700  1.00  0.00      TSHR H  
ATOM   3542 HG21 VAL   219      60.122  16.825  32.338  1.00  0.00      TSHR H  
ATOM   3543 HG22 VAL   219      58.366  16.646  32.705  1.00  0.00      TSHR H  
ATOM   3544 HG23 VAL   219      58.898  17.792  31.430  1.00  0.00      TSHR H  
ATOM   3545  N   LEU   220      57.243  13.258  32.320  1.00 85.42      TSHR N  
ATOM   3546  CA  LEU   220      56.338  12.798  33.370  1.00 85.42      TSHR C  
ATOM   3547  C   LEU   220      57.037  11.861  34.318  1.00 85.42      TSHR C  
ATOM   3548  O   LEU   220      56.980  12.022  35.537  1.00 85.42      TSHR O  
ATOM   3549  CB  LEU   220      55.107  12.053  32.785  1.00 85.42      TSHR C  
ATOM   3550  CG  LEU   220      53.890  11.854  33.730  1.00 85.42      TSHR C  
ATOM   3551  CD1 LEU   220      52.788  11.118  32.969  1.00 85.42      TSHR C  
ATOM   3552  CD2 LEU   220      54.148  11.093  35.042  1.00 85.42      TSHR C  
ATOM   3553  HN  LEU   220      56.978  13.050  31.374  1.00  0.00      TSHR H  
ATOM   3554  HA  LEU   220      56.015  13.659  33.939  1.00  0.00      TSHR H  
ATOM   3555  HB1 LEU   220      55.416  11.066  32.381  1.00  0.00      TSHR H  
ATOM   3556  HB2 LEU   220      54.741  12.638  31.913  1.00  0.00      TSHR H  
ATOM   3557  HG  LEU   220      53.502  12.864  34.009  1.00  0.00      TSHR H  
ATOM   3558 HD11 LEU   220      53.143  10.126  32.624  1.00  0.00      TSHR H  
ATOM   3559 HD12 LEU   220      52.457  11.714  32.093  1.00  0.00      TSHR H  
ATOM   3560 HD13 LEU   220      51.918  10.962  33.641  1.00  0.00      TSHR H  
ATOM   3561 HD21 LEU   220      54.630  11.761  35.786  1.00  0.00      TSHR H  
ATOM   3562 HD22 LEU   220      54.802  10.214  34.866  1.00  0.00      TSHR H  
ATOM   3563 HD23 LEU   220      53.196  10.745  35.493  1.00  0.00      TSHR H  
ATOM   3564  N   ILE   221      57.791  10.876  33.780  1.00 85.15      TSHR N  
ATOM   3565  CA  ILE   221      58.532   9.967  34.633  1.00 85.15      TSHR C  
ATOM   3566  C   ILE   221      59.542  10.731  35.470  1.00 85.15      TSHR C  
ATOM   3567  O   ILE   221      59.664  10.517  36.677  1.00 85.15      TSHR O  
ATOM   3568  CB  ILE   221      59.139   8.784  33.879  1.00 85.15      TSHR C  
ATOM   3569  CG1 ILE   221      59.374   7.565  34.789  1.00 85.15      TSHR C  
ATOM   3570  CG2 ILE   221      60.419   9.115  33.084  1.00 85.15      TSHR C  
ATOM   3571  CD  ILE   221      60.415   7.762  35.889  1.00 85.15      TSHR C  
ATOM   3572  HN  ILE   221      57.827  10.738  32.782  1.00  0.00      TSHR H  
ATOM   3573  HA  ILE   221      57.811   9.555  35.327  1.00  0.00      TSHR H  
ATOM   3574  HB  ILE   221      58.377   8.458  33.127  1.00  0.00      TSHR H  
ATOM   3575 HG11 ILE   221      59.725   6.749  34.120  1.00  0.00      TSHR H  
ATOM   3576 HG12 ILE   221      58.412   7.240  35.242  1.00  0.00      TSHR H  
ATOM   3577 HG21 ILE   221      61.165   9.686  33.672  1.00  0.00      TSHR H  
ATOM   3578 HG22 ILE   221      60.143   9.704  32.198  1.00  0.00      TSHR H  
ATOM   3579 HG23 ILE   221      60.917   8.188  32.735  1.00  0.00      TSHR H  
ATOM   3580  HD1 ILE   221      59.935   8.141  36.818  1.00  0.00      TSHR H  
ATOM   3581  HD2 ILE   221      61.194   8.492  35.583  1.00  0.00      TSHR H  
ATOM   3582  HD3 ILE   221      60.918   6.807  36.124  1.00  0.00      TSHR H  
ATOM   3583  N   PHE   222      60.236  11.721  34.862  1.00 36.89      TSHR N  
ATOM   3584  CA  PHE   222      61.196  12.526  35.572  1.00 36.89      TSHR C  
ATOM   3585  C   PHE   222      60.533  13.279  36.712  1.00 36.89      TSHR C  
ATOM   3586  O   PHE   222      60.974  13.186  37.853  1.00 36.89      TSHR O  
ATOM   3587  CB  PHE   222      61.893  13.512  34.601  1.00 36.89      TSHR C  
ATOM   3588  CG  PHE   222      63.125  14.080  35.243  1.00 36.89      TSHR C  
ATOM   3589  CD1 PHE   222      64.343  13.386  35.167  1.00 36.89      TSHR C  
ATOM   3590  CD2 PHE   222      63.056  15.267  35.990  1.00 36.89      TSHR C  
ATOM   3591  CE1 PHE   222      65.476  13.868  35.833  1.00 36.89      TSHR C  
ATOM   3592  CE2 PHE   222      64.190  15.756  36.648  1.00 36.89      TSHR C  
ATOM   3593  CZ  PHE   222      65.399  15.054  36.573  1.00 36.89      TSHR C  
ATOM   3594  HN  PHE   222      60.110  11.913  33.884  1.00  0.00      TSHR H  
ATOM   3595  HA  PHE   222      61.923  11.847  36.000  1.00  0.00      TSHR H  
ATOM   3596  HB1 PHE   222      61.215  14.340  34.304  1.00  0.00      TSHR H  
ATOM   3597  HB2 PHE   222      62.203  12.974  33.679  1.00  0.00      TSHR H  
ATOM   3598  HD1 PHE   222      64.398  12.465  34.606  1.00  0.00      TSHR H  
ATOM   3599  HD2 PHE   222      62.113  15.785  36.086  1.00  0.00      TSHR H  
ATOM   3600  HE1 PHE   222      66.406  13.321  35.782  1.00  0.00      TSHR H  
ATOM   3601  HE2 PHE   222      64.122  16.655  37.242  1.00  0.00      TSHR H  
ATOM   3602  HZ  PHE   222      66.267  15.418  37.104  1.00  0.00      TSHR H  
ATOM   3603  N   THR   223      59.392  13.959  36.447  1.00 21.34      TSHR N  
ATOM   3604  CA  THR   223      58.659  14.716  37.457  1.00 21.34      TSHR C  
ATOM   3605  C   THR   223      58.174  13.824  38.576  1.00 21.34      TSHR C  
ATOM   3606  O   THR   223      58.268  14.188  39.748  1.00 21.34      TSHR O  
ATOM   3607  CB  THR   223      57.473  15.540  36.937  1.00 21.34      TSHR C  
ATOM   3608  CG2 THR   223      57.941  16.504  35.831  1.00 21.34      TSHR C  
ATOM   3609  OG1 THR   223      56.427  14.749  36.387  1.00 21.34      TSHR O  
ATOM   3610  HN  THR   223      59.011  13.970  35.510  1.00  0.00      TSHR H  
ATOM   3611  HA  THR   223      59.365  15.405  37.898  1.00  0.00      TSHR H  
ATOM   3612  HB  THR   223      57.043  16.146  37.768  1.00  0.00      TSHR H  
ATOM   3613  HG1 THR   223      56.082  14.189  37.091  1.00  0.00      TSHR H  
ATOM   3614 HG21 THR   223      58.751  16.065  35.219  1.00  0.00      TSHR H  
ATOM   3615 HG22 THR   223      58.314  17.452  36.265  1.00  0.00      TSHR H  
ATOM   3616 HG23 THR   223      57.098  16.734  35.144  1.00  0.00      TSHR H  
ATOM   3617  N   ASP   224      57.678  12.608  38.232  1.00 24.80      TSHR N  
ATOM   3618  CA  ASP   224      57.277  11.625  39.213  1.00 24.80      TSHR C  
ATOM   3619  C   ASP   224      58.461  11.197  40.072  1.00 24.80      TSHR C  
ATOM   3620  O   ASP   224      58.406  11.257  41.298  1.00 24.80      TSHR O  
ATOM   3621  CB  ASP   224      56.606  10.390  38.549  1.00 24.80      TSHR C  
ATOM   3622  CG  ASP   224      55.827   9.563  39.572  1.00 24.80      TSHR C  
ATOM   3623  OD1 ASP   224      55.687  10.028  40.728  1.00 24.80      TSHR O  
ATOM   3624  OD2 ASP   224      55.396   8.438  39.222  1.00 24.80      TSHR O1-
ATOM   3625  HN  ASP   224      57.595  12.333  37.263  1.00  0.00      TSHR H  
ATOM   3626  HA  ASP   224      56.558  12.112  39.857  1.00  0.00      TSHR H  
ATOM   3627  HB1 ASP   224      57.361   9.741  38.062  1.00  0.00      TSHR H  
ATOM   3628  HB2 ASP   224      55.883  10.726  37.778  1.00  0.00      TSHR H  
ATOM   3629  N   PHE   225      59.626  10.859  39.470  1.00 26.23      TSHR N  
ATOM   3630  CA  PHE   225      60.790  10.473  40.253  1.00 26.23      TSHR C  
ATOM   3631  C   PHE   225      61.226  11.560  41.204  1.00 26.23      TSHR C  
ATOM   3632  O   PHE   225      61.483  11.301  42.378  1.00 26.23      TSHR O  
ATOM   3633  CB  PHE   225      62.005  10.119  39.368  1.00 26.23      TSHR C  
ATOM   3634  CG  PHE   225      63.139   9.598  40.232  1.00 26.23      TSHR C  
ATOM   3635  CD1 PHE   225      63.090   8.297  40.755  1.00 26.23      TSHR C  
ATOM   3636  CD2 PHE   225      64.173  10.456  40.649  1.00 26.23      TSHR C  
ATOM   3637  CE1 PHE   225      64.093   7.829  41.610  1.00 26.23      TSHR C  
ATOM   3638  CE2 PHE   225      65.146  10.012  41.553  1.00 26.23      TSHR C  
ATOM   3639  CZ  PHE   225      65.119   8.690  42.016  1.00 26.23      TSHR C  
ATOM   3640  HN  PHE   225      59.698  10.834  38.462  1.00  0.00      TSHR H  
ATOM   3641  HA  PHE   225      60.518   9.611  40.844  1.00  0.00      TSHR H  
ATOM   3642  HB1 PHE   225      62.353  11.000  38.786  1.00  0.00      TSHR H  
ATOM   3643  HB2 PHE   225      61.697   9.327  38.657  1.00  0.00      TSHR H  
ATOM   3644  HD1 PHE   225      62.270   7.649  40.489  1.00  0.00      TSHR H  
ATOM   3645  HD2 PHE   225      64.177  11.483  40.317  1.00  0.00      TSHR H  
ATOM   3646  HE1 PHE   225      64.066   6.807  41.960  1.00  0.00      TSHR H  
ATOM   3647  HE2 PHE   225      65.908  10.693  41.904  1.00  0.00      TSHR H  
ATOM   3648  HZ  PHE   225      65.879   8.339  42.698  1.00  0.00      TSHR H  
ATOM   3649  N   ILE   226      61.277  12.817  40.723  1.00 80.67      TSHR N  
ATOM   3650  CA  ILE   226      61.635  13.941  41.563  1.00 80.67      TSHR C  
ATOM   3651  C   ILE   226      60.664  14.097  42.703  1.00 80.67      TSHR C  
ATOM   3652  O   ILE   226      61.077  14.323  43.837  1.00 80.67      TSHR O  
ATOM   3653  CB  ILE   226      61.714  15.251  40.796  1.00 80.67      TSHR C  
ATOM   3654  CG1 ILE   226      62.755  15.180  39.658  1.00 80.67      TSHR C  
ATOM   3655  CG2 ILE   226      62.052  16.413  41.756  1.00 80.67      TSHR C  
ATOM   3656  CD  ILE   226      64.186  14.837  40.086  1.00 80.67      TSHR C  
ATOM   3657  HN  ILE   226      61.071  12.995  39.753  1.00  0.00      TSHR H  
ATOM   3658  HA  ILE   226      62.594  13.723  42.010  1.00  0.00      TSHR H  
ATOM   3659  HB  ILE   226      60.719  15.453  40.332  1.00  0.00      TSHR H  
ATOM   3660 HG11 ILE   226      62.748  16.157  39.128  1.00  0.00      TSHR H  
ATOM   3661 HG12 ILE   226      62.449  14.423  38.917  1.00  0.00      TSHR H  
ATOM   3662 HG21 ILE   226      62.956  16.164  42.352  1.00  0.00      TSHR H  
ATOM   3663 HG22 ILE   226      61.218  16.620  42.459  1.00  0.00      TSHR H  
ATOM   3664 HG23 ILE   226      62.250  17.339  41.179  1.00  0.00      TSHR H  
ATOM   3665  HD1 ILE   226      64.227  13.848  40.586  1.00  0.00      TSHR H  
ATOM   3666  HD2 ILE   226      64.593  15.610  40.768  1.00  0.00      TSHR H  
ATOM   3667  HD3 ILE   226      64.840  14.780  39.191  1.00  0.00      TSHR H  
ATOM   3668  N   CYS   227      59.345  13.938  42.447  1.00 34.08      TSHR N  
ATOM   3669  CA  CYS   227      58.358  14.058  43.497  1.00 34.08      TSHR C  
ATOM   3670  C   CYS   227      58.490  13.037  44.594  1.00 34.08      TSHR C  
ATOM   3671  O   CYS   227      58.400  13.342  45.783  1.00 34.08      TSHR O  
ATOM   3672  CB  CYS   227      56.887  14.084  42.958  1.00 34.08      TSHR C  
ATOM   3673  SG  CYS   227      56.030  12.508  42.671  1.00 34.08      TSHR S  
ATOM   3674  HN  CYS   227      59.013  13.759  41.514  1.00  0.00      TSHR H  
ATOM   3675  HA  CYS   227      58.590  14.997  43.965  1.00  0.00      TSHR H  
ATOM   3676  HB1 CYS   227      56.872  14.693  42.028  1.00  0.00      TSHR H  
ATOM   3677  HB2 CYS   227      56.260  14.620  43.698  1.00  0.00      TSHR H  
ATOM   3678  HG1 CYS   227      56.806  12.083  41.675  1.00  0.00      TSHR H  
ATOM   3679  N   MET   228      58.718  11.783  44.178  1.00 45.55      TSHR N  
ATOM   3680  CA  MET   228      58.721  10.660  45.065  1.00 45.55      TSHR C  
ATOM   3681  C   MET   228      60.055  10.450  45.723  1.00 45.55      TSHR C  
ATOM   3682  O   MET   228      60.142   9.770  46.749  1.00 45.55      TSHR O  
ATOM   3683  CB  MET   228      58.478   9.370  44.272  1.00 45.55      TSHR C  
ATOM   3684  CG  MET   228      57.115   9.250  43.582  1.00 45.55      TSHR C  
ATOM   3685  SD  MET   228      56.850   7.691  42.682  1.00 45.55      TSHR S  
ATOM   3686  CE  MET   228      58.157   7.897  41.434  1.00 45.55      TSHR C  
ATOM   3687  HN  MET   228      58.746  11.585  43.191  1.00  0.00      TSHR H  
ATOM   3688  HA  MET   228      57.966  10.791  45.829  1.00  0.00      TSHR H  
ATOM   3689  HB1 MET   228      58.518   8.533  44.994  1.00  0.00      TSHR H  
ATOM   3690  HB2 MET   228      59.293   9.250  43.522  1.00  0.00      TSHR H  
ATOM   3691  HG1 MET   228      56.994  10.077  42.862  1.00  0.00      TSHR H  
ATOM   3692  HG2 MET   228      56.336   9.376  44.360  1.00  0.00      TSHR H  
ATOM   3693  HE1 MET   228      58.624   8.895  41.523  1.00  0.00      TSHR H  
ATOM   3694  HE2 MET   228      57.730   7.836  40.411  1.00  0.00      TSHR H  
ATOM   3695  HE3 MET   228      58.959   7.137  41.529  1.00  0.00      TSHR H  
ATOM   3696  N   ALA   229      61.146  11.004  45.143  1.00 44.65      TSHR N  
ATOM   3697  CA  ALA   229      62.470  10.791  45.673  1.00 44.65      TSHR C  
ATOM   3698  C   ALA   229      62.594  11.285  47.088  1.00 44.65      TSHR C  
ATOM   3699  O   ALA   229      62.801  10.411  47.929  1.00 44.65      TSHR O  
ATOM   3700  CB  ALA   229      63.594  11.358  44.778  1.00 44.65      TSHR C  
ATOM   3701  HN  ALA   229      61.083  11.487  44.263  1.00  0.00      TSHR H  
ATOM   3702  HA  ALA   229      62.615   9.721  45.732  1.00  0.00      TSHR H  
ATOM   3703  HB1 ALA   229      63.228  12.235  44.203  1.00  0.00      TSHR H  
ATOM   3704  HB2 ALA   229      63.920  10.587  44.051  1.00  0.00      TSHR H  
ATOM   3705  HB3 ALA   229      64.479  11.672  45.373  1.00  0.00      TSHR H  
ATOM   3706  N   PRO   230      62.405  12.548  47.479  1.00 69.90      TSHR N  
ATOM   3707  CA  PRO   230      62.563  12.950  48.860  1.00 69.90      TSHR C  
ATOM   3708  C   PRO   230      61.783  12.109  49.853  1.00 69.90      TSHR C  
ATOM   3709  O   PRO   230      62.417  11.579  50.756  1.00 69.90      TSHR O  
ATOM   3710  CB  PRO   230      62.226  14.437  48.867  1.00 69.90      TSHR C  
ATOM   3711  CG  PRO   230      62.574  14.929  47.464  1.00 69.90      TSHR C  
ATOM   3712  CD  PRO   230      62.248  13.713  46.600  1.00 69.90      TSHR C  
ATOM   3713  HA  PRO   230      63.604  12.798  49.108  1.00  0.00      TSHR H  
ATOM   3714  HB1 PRO   230      62.804  14.985  49.640  1.00  0.00      TSHR H  
ATOM   3715  HB2 PRO   230      61.134  14.577  49.023  1.00  0.00      TSHR H  
ATOM   3716  HG1 PRO   230      61.990  15.825  47.168  1.00  0.00      TSHR H  
ATOM   3717  HG2 PRO   230      63.660  15.161  47.396  1.00  0.00      TSHR H  
ATOM   3718  HD1 PRO   230      61.193  13.756  46.249  1.00  0.00      TSHR H  
ATOM   3719  HD2 PRO   230      62.938  13.687  45.731  1.00  0.00      TSHR H  
ATOM   3720  N   ILE   231      60.458  11.857  49.694  1.00 97.40      TSHR N  
ATOM   3721  CA  ILE   231      59.703  11.057  50.667  1.00 97.40      TSHR C  
ATOM   3722  C   ILE   231      60.327   9.696  50.905  1.00 97.40      TSHR C  
ATOM   3723  O   ILE   231      60.407   9.216  52.035  1.00 97.40      TSHR O  
ATOM   3724  CB  ILE   231      58.220  10.851  50.331  1.00 97.40      TSHR C  
ATOM   3725  CG1 ILE   231      57.978  10.174  48.966  1.00 97.40      TSHR C  
ATOM   3726  CG2 ILE   231      57.497  12.204  50.391  1.00 97.40      TSHR C  
ATOM   3727  CD  ILE   231      56.520   9.787  48.722  1.00 97.40      TSHR C  
ATOM   3728  HN  ILE   231      59.955  12.221  48.915  1.00  0.00      TSHR H  
ATOM   3729  HA  ILE   231      59.758  11.570  51.615  1.00  0.00      TSHR H  
ATOM   3730  HB  ILE   231      57.767  10.205  51.122  1.00  0.00      TSHR H  
ATOM   3731 HG11 ILE   231      58.568   9.236  48.893  1.00  0.00      TSHR H  
ATOM   3732 HG12 ILE   231      58.326  10.856  48.160  1.00  0.00      TSHR H  
ATOM   3733 HG21 ILE   231      57.923  12.905  49.641  1.00  0.00      TSHR H  
ATOM   3734 HG22 ILE   231      57.593  12.639  51.407  1.00  0.00      TSHR H  
ATOM   3735 HG23 ILE   231      56.415  12.103  50.176  1.00  0.00      TSHR H  
ATOM   3736  HD1 ILE   231      55.873  10.684  48.668  1.00  0.00      TSHR H  
ATOM   3737  HD2 ILE   231      56.154   9.132  49.542  1.00  0.00      TSHR H  
ATOM   3738  HD3 ILE   231      56.434   9.232  47.763  1.00  0.00      TSHR H  
ATOM   3739  N   SER   232      60.843   9.085  49.823  1.00 30.99      TSHR N  
ATOM   3740  CA  SER   232      61.470   7.791  49.829  1.00 30.99      TSHR C  
ATOM   3741  C   SER   232      62.736   7.768  50.609  1.00 30.99      TSHR C  
ATOM   3742  O   SER   232      62.908   6.892  51.446  1.00 30.99      TSHR O  
ATOM   3743  CB  SER   232      61.807   7.330  48.410  1.00 30.99      TSHR C  
ATOM   3744  OG  SER   232      60.588   7.257  47.694  1.00 30.99      TSHR O  
ATOM   3745  HN  SER   232      60.814   9.549  48.935  1.00  0.00      TSHR H  
ATOM   3746  HA  SER   232      60.786   7.086  50.280  1.00  0.00      TSHR H  
ATOM   3747  HB1 SER   232      62.267   6.319  48.422  1.00  0.00      TSHR H  
ATOM   3748  HB2 SER   232      62.505   8.027  47.898  1.00  0.00      TSHR H  
ATOM   3749  HG1 SER   232      60.445   8.100  47.218  1.00  0.00      TSHR H  
ATOM   3750  N   PHE   233      63.636   8.759  50.408  1.00 32.39      TSHR N  
ATOM   3751  CA  PHE   233      64.897   8.816  51.133  1.00 32.39      TSHR C  
ATOM   3752  C   PHE   233      64.670   8.973  52.615  1.00 32.39      TSHR C  
ATOM   3753  O   PHE   233      65.282   8.272  53.414  1.00 32.39      TSHR O  
ATOM   3754  CB  PHE   233      65.830   9.973  50.675  1.00 32.39      TSHR C  
ATOM   3755  CG  PHE   233      66.484   9.620  49.368  1.00 32.39      TSHR C  
ATOM   3756  CD1 PHE   233      65.855   9.959  48.170  1.00 32.39      TSHR C  
ATOM   3757  CD2 PHE   233      67.715   8.945  49.310  1.00 32.39      TSHR C  
ATOM   3758  CE1 PHE   233      66.359   9.553  46.933  1.00 32.39      TSHR C  
ATOM   3759  CE2 PHE   233      68.268   8.585  48.071  1.00 32.39      TSHR C  
ATOM   3760  CZ  PHE   233      67.576   8.865  46.883  1.00 32.39      TSHR C  
ATOM   3761  HN  PHE   233      63.437   9.491  49.751  1.00  0.00      TSHR H  
ATOM   3762  HA  PHE   233      65.398   7.866  51.006  1.00  0.00      TSHR H  
ATOM   3763  HB1 PHE   233      66.645  10.143  51.412  1.00  0.00      TSHR H  
ATOM   3764  HB2 PHE   233      65.253  10.916  50.560  1.00  0.00      TSHR H  
ATOM   3765  HD1 PHE   233      64.972  10.553  48.226  1.00  0.00      TSHR H  
ATOM   3766  HD2 PHE   233      68.237   8.709  50.224  1.00  0.00      TSHR H  
ATOM   3767  HE1 PHE   233      65.816   9.774  46.026  1.00  0.00      TSHR H  
ATOM   3768  HE2 PHE   233      69.224   8.084  48.030  1.00  0.00      TSHR H  
ATOM   3769  HZ  PHE   233      67.985   8.569  45.929  1.00  0.00      TSHR H  
ATOM   3770  N   TYR   234      63.748   9.867  53.013  1.00 39.77      TSHR N  
ATOM   3771  CA  TYR   234      63.445  10.100  54.409  1.00 39.77      TSHR C  
ATOM   3772  C   TYR   234      62.720   8.953  55.082  1.00 39.77      TSHR C  
ATOM   3773  O   TYR   234      63.041   8.586  56.215  1.00 39.77      TSHR O  
ATOM   3774  CB  TYR   234      62.641  11.393  54.580  1.00 39.77      TSHR C  
ATOM   3775  CG  TYR   234      63.574  12.561  54.375  1.00 39.77      TSHR C  
ATOM   3776  CD1 TYR   234      63.884  13.096  53.122  1.00 39.77      TSHR C  
ATOM   3777  CD2 TYR   234      64.181  13.144  55.481  1.00 39.77      TSHR C  
ATOM   3778  CE1 TYR   234      64.591  14.290  52.979  1.00 39.77      TSHR C  
ATOM   3779  CE2 TYR   234      64.885  14.354  55.376  1.00 39.77      TSHR C  
ATOM   3780  CZ  TYR   234      65.050  14.948  54.117  1.00 39.77      TSHR C  
ATOM   3781  OH  TYR   234      65.659  16.207  53.974  1.00 39.77      TSHR O  
ATOM   3782  HN  TYR   234      63.245  10.410  52.336  1.00  0.00      TSHR H  
ATOM   3783  HA  TYR   234      64.384  10.198  54.940  1.00  0.00      TSHR H  
ATOM   3784  HB1 TYR   234      62.215  11.465  55.606  1.00  0.00      TSHR H  
ATOM   3785  HB2 TYR   234      61.803  11.445  53.850  1.00  0.00      TSHR H  
ATOM   3786  HD1 TYR   234      63.532  12.620  52.249  1.00  0.00      TSHR H  
ATOM   3787  HD2 TYR   234      64.070  12.624  56.412  1.00  0.00      TSHR H  
ATOM   3788  HE1 TYR   234      64.742  14.712  51.997  1.00  0.00      TSHR H  
ATOM   3789  HE2 TYR   234      65.252  14.843  56.264  1.00  0.00      TSHR H  
ATOM   3790  HH  TYR   234      65.782  16.567  54.853  1.00  0.00      TSHR H  
ATOM   3791  N   ALA   235      61.732   8.329  54.396  1.00 23.75      TSHR N  
ATOM   3792  CA  ALA   235      61.081   7.136  54.899  1.00 23.75      TSHR C  
ATOM   3793  C   ALA   235      62.058   5.992  55.025  1.00 23.75      TSHR C  
ATOM   3794  O   ALA   235      62.112   5.311  56.050  1.00 23.75      TSHR O  
ATOM   3795  CB  ALA   235      59.945   6.683  53.963  1.00 23.75      TSHR C  
ATOM   3796  HN  ALA   235      61.418   8.655  53.494  1.00  0.00      TSHR H  
ATOM   3797  HA  ALA   235      60.692   7.348  55.886  1.00  0.00      TSHR H  
ATOM   3798  HB1 ALA   235      60.341   6.425  52.956  1.00  0.00      TSHR H  
ATOM   3799  HB2 ALA   235      59.203   7.499  53.841  1.00  0.00      TSHR H  
ATOM   3800  HB3 ALA   235      59.426   5.792  54.380  1.00  0.00      TSHR H  
ATOM   3801  N   LEU   236      62.908   5.805  53.986  1.00104.52      TSHR N  
ATOM   3802  CA  LEU   236      63.942   4.802  53.980  1.00104.52      TSHR C  
ATOM   3803  C   LEU   236      64.923   5.042  55.099  1.00104.52      TSHR C  
ATOM   3804  O   LEU   236      65.188   4.137  55.886  1.00104.52      TSHR O  
ATOM   3805  CB  LEU   236      64.667   4.757  52.608  1.00104.52      TSHR C  
ATOM   3806  CG  LEU   236      65.541   3.523  52.303  1.00104.52      TSHR C  
ATOM   3807  CD1 LEU   236      66.816   3.472  53.160  1.00104.52      TSHR C  
ATOM   3808  CD2 LEU   236      64.708   2.226  52.346  1.00104.52      TSHR C  
ATOM   3809  HN  LEU   236      62.850   6.363  53.146  1.00  0.00      TSHR H  
ATOM   3810  HA  LEU   236      63.461   3.859  54.155  1.00  0.00      TSHR H  
ATOM   3811  HB1 LEU   236      65.271   5.680  52.473  1.00  0.00      TSHR H  
ATOM   3812  HB2 LEU   236      63.877   4.767  51.824  1.00  0.00      TSHR H  
ATOM   3813  HG  LEU   236      65.891   3.642  51.247  1.00  0.00      TSHR H  
ATOM   3814 HD11 LEU   236      66.579   3.122  54.183  1.00  0.00      TSHR H  
ATOM   3815 HD12 LEU   236      67.274   4.479  53.245  1.00  0.00      TSHR H  
ATOM   3816 HD13 LEU   236      67.561   2.777  52.721  1.00  0.00      TSHR H  
ATOM   3817 HD21 LEU   236      63.856   2.296  51.638  1.00  0.00      TSHR H  
ATOM   3818 HD22 LEU   236      64.290   2.053  53.357  1.00  0.00      TSHR H  
ATOM   3819 HD23 LEU   236      65.325   1.348  52.070  1.00  0.00      TSHR H  
ATOM   3820  N   SER   237      65.432   6.288  55.255  1.00 29.21      TSHR N  
ATOM   3821  CA  SER   237      66.398   6.593  56.290  1.00 29.21      TSHR C  
ATOM   3822  C   SER   237      65.852   6.364  57.673  1.00 29.21      TSHR C  
ATOM   3823  O   SER   237      66.472   5.667  58.461  1.00 29.21      TSHR O  
ATOM   3824  CB  SER   237      66.982   8.040  56.228  1.00 29.21      TSHR C  
ATOM   3825  OG  SER   237      66.029   9.068  56.506  1.00 29.21      TSHR O  
ATOM   3826  HN  SER   237      65.216   7.039  54.611  1.00  0.00      TSHR H  
ATOM   3827  HA  SER   237      67.222   5.904  56.160  1.00  0.00      TSHR H  
ATOM   3828  HB1 SER   237      67.374   8.216  55.202  1.00  0.00      TSHR H  
ATOM   3829  HB2 SER   237      67.832   8.133  56.939  1.00  0.00      TSHR H  
ATOM   3830  HG1 SER   237      65.706   8.931  57.404  1.00  0.00      TSHR H  
ATOM   3831  N   ALA   238      64.653   6.896  57.994  1.00 32.59      TSHR N  
ATOM   3832  CA  ALA   238      64.116   6.789  59.333  1.00 32.59      TSHR C  
ATOM   3833  C   ALA   238      63.733   5.389  59.718  1.00 32.59      TSHR C  
ATOM   3834  O   ALA   238      63.979   4.961  60.842  1.00 32.59      TSHR O  
ATOM   3835  CB  ALA   238      62.868   7.670  59.504  1.00 32.59      TSHR C  
ATOM   3836  HN  ALA   238      64.099   7.395  57.315  1.00  0.00      TSHR H  
ATOM   3837  HA  ALA   238      64.882   7.098  60.033  1.00  0.00      TSHR H  
ATOM   3838  HB1 ALA   238      62.080   7.376  58.778  1.00  0.00      TSHR H  
ATOM   3839  HB2 ALA   238      63.130   8.734  59.333  1.00  0.00      TSHR H  
ATOM   3840  HB3 ALA   238      62.462   7.570  60.535  1.00  0.00      TSHR H  
ATOM   3841  N   ILE   239      63.091   4.649  58.795  1.00 51.20      TSHR N  
ATOM   3842  CA  ILE   239      62.630   3.326  59.119  1.00 51.20      TSHR C  
ATOM   3843  C   ILE   239      63.770   2.293  58.956  1.00 51.20      TSHR C  
ATOM   3844  O   ILE   239      63.822   1.337  59.728  1.00 51.20      TSHR O  
ATOM   3845  CB  ILE   239      61.331   2.993  58.378  1.00 51.20      TSHR C  
ATOM   3846  CG1 ILE   239      60.181   4.031  58.513  1.00 51.20      TSHR C  
ATOM   3847  CG2 ILE   239      60.891   1.569  58.801  1.00 51.20      TSHR C  
ATOM   3848  CD  ILE   239      59.174   3.948  57.347  1.00 51.20      TSHR C  
ATOM   3849  HN  ILE   239      62.875   4.994  57.875  1.00  0.00      TSHR H  
ATOM   3850  HA  ILE   239      62.358   3.299  60.165  1.00  0.00      TSHR H  
ATOM   3851  HB  ILE   239      61.552   3.055  57.294  1.00  0.00      TSHR H  
ATOM   3852 HG11 ILE   239      60.609   5.055  58.488  1.00  0.00      TSHR H  
ATOM   3853 HG12 ILE   239      59.657   3.886  59.478  1.00  0.00      TSHR H  
ATOM   3854 HG21 ILE   239      60.953   1.455  59.902  1.00  0.00      TSHR H  
ATOM   3855 HG22 ILE   239      61.548   0.788  58.360  1.00  0.00      TSHR H  
ATOM   3856 HG23 ILE   239      59.856   1.346  58.478  1.00  0.00      TSHR H  
ATOM   3857  HD1 ILE   239      58.593   3.002  57.390  1.00  0.00      TSHR H  
ATOM   3858  HD2 ILE   239      59.713   3.974  56.372  1.00  0.00      TSHR H  
ATOM   3859  HD3 ILE   239      58.461   4.796  57.359  1.00  0.00      TSHR H  
ATOM   3860  N   LEU   240      64.735   2.430  57.981  1.00 53.06      TSHR N  
ATOM   3861  CA  LEU   240      65.877   1.503  57.902  1.00 53.06      TSHR C  
ATOM   3862  C   LEU   240      66.889   1.751  58.968  1.00 53.06      TSHR C  
ATOM   3863  O   LEU   240      67.452   0.826  59.549  1.00 53.06      TSHR O  
ATOM   3864  CB  LEU   240      66.761   1.393  56.605  1.00 53.06      TSHR C  
ATOM   3865  CG  LEU   240      66.180   0.652  55.384  1.00 53.06      TSHR C  
ATOM   3866  CD1 LEU   240      67.211   0.333  54.294  1.00 53.06      TSHR C  
ATOM   3867  CD2 LEU   240      65.459  -0.647  55.739  1.00 53.06      TSHR C  
ATOM   3868  HN  LEU   240      64.718   3.165  57.288  1.00  0.00      TSHR H  
ATOM   3869  HA  LEU   240      65.470   0.544  58.120  1.00  0.00      TSHR H  
ATOM   3870  HB1 LEU   240      67.684   0.813  56.850  1.00  0.00      TSHR H  
ATOM   3871  HB2 LEU   240      67.078   2.412  56.300  1.00  0.00      TSHR H  
ATOM   3872  HG  LEU   240      65.456   1.363  54.929  1.00  0.00      TSHR H  
ATOM   3873 HD11 LEU   240      67.799  -0.568  54.562  1.00  0.00      TSHR H  
ATOM   3874 HD12 LEU   240      67.905   1.182  54.148  1.00  0.00      TSHR H  
ATOM   3875 HD13 LEU   240      66.681   0.131  53.337  1.00  0.00      TSHR H  
ATOM   3876 HD21 LEU   240      64.921  -0.582  56.695  1.00  0.00      TSHR H  
ATOM   3877 HD22 LEU   240      66.143  -1.518  55.761  1.00  0.00      TSHR H  
ATOM   3878 HD23 LEU   240      64.661  -0.824  55.010  1.00  0.00      TSHR H  
ATOM   3879  N   ASN   241      67.196   3.023  59.248  1.00 49.87      TSHR N  
ATOM   3880  CA  ASN   241      68.099   3.315  60.324  1.00 49.87      TSHR C  
ATOM   3881  C   ASN   241      67.359   3.068  61.626  1.00 49.87      TSHR C  
ATOM   3882  O   ASN   241      66.159   2.800  61.661  1.00 49.87      TSHR O  
ATOM   3883  CB  ASN   241      68.636   4.765  60.200  1.00 49.87      TSHR C  
ATOM   3884  CG  ASN   241      69.927   4.983  60.976  1.00 49.87      TSHR C  
ATOM   3885  ND2 ASN   241      71.077   4.866  60.271  1.00 49.87      TSHR N  
ATOM   3886  OD1 ASN   241      69.944   5.215  62.185  1.00 49.87      TSHR O  
ATOM   3887  HN  ASN   241      66.739   3.806  58.811  1.00  0.00      TSHR H  
ATOM   3888  HA  ASN   241      68.925   2.617  60.268  1.00  0.00      TSHR H  
ATOM   3889  HB1 ASN   241      67.867   5.490  60.543  1.00  0.00      TSHR H  
ATOM   3890  HB2 ASN   241      68.824   4.969  59.122  1.00  0.00      TSHR H  
ATOM   3891 HD21 ASN   241      71.925   5.004  60.776  1.00  0.00      TSHR H  
ATOM   3892 HD22 ASN   241      71.053   4.645  59.301  1.00  0.00      TSHR H  
ATOM   3893  N   LYS   242      68.057   3.161  62.767  1.00159.38      TSHR N  
ATOM   3894  CA  LYS   242      67.371   3.287  64.029  1.00159.38      TSHR C  
ATOM   3895  C   LYS   242      66.539   4.568  63.971  1.00159.38      TSHR C  
ATOM   3896  O   LYS   242      67.061   5.554  63.450  1.00159.38      TSHR O  
ATOM   3897  CB  LYS   242      68.412   3.348  65.178  1.00159.38      TSHR C  
ATOM   3898  CG  LYS   242      67.872   3.144  66.610  1.00159.38      TSHR C  
ATOM   3899  CD  LYS   242      67.188   4.377  67.238  1.00159.38      TSHR C  
ATOM   3900  CE  LYS   242      66.487   4.150  68.582  1.00159.38      TSHR C  
ATOM   3901  NZ  LYS   242      65.414   3.134  68.454  1.00159.38      TSHR N1+
ATOM   3902  HN  LYS   242      69.016   3.438  62.751  1.00  0.00      TSHR H  
ATOM   3903  HA  LYS   242      66.745   2.414  64.136  1.00  0.00      TSHR H  
ATOM   3904  HB1 LYS   242      68.989   4.297  65.108  1.00  0.00      TSHR H  
ATOM   3905  HB2 LYS   242      69.133   2.519  64.984  1.00  0.00      TSHR H  
ATOM   3906  HG1 LYS   242      68.742   2.884  67.257  1.00  0.00      TSHR H  
ATOM   3907  HG2 LYS   242      67.196   2.264  66.587  1.00  0.00      TSHR H  
ATOM   3908  HD1 LYS   242      66.422   4.786  66.559  1.00  0.00      TSHR H  
ATOM   3909  HD2 LYS   242      67.944   5.186  67.346  1.00  0.00      TSHR H  
ATOM   3910  HE1 LYS   242      66.012   5.100  68.915  1.00  0.00      TSHR H  
ATOM   3911  HE2 LYS   242      67.210   3.806  69.350  1.00  0.00      TSHR H  
ATOM   3912  HZ1 LYS   242      65.825   2.240  68.118  1.00  0.00      TSHR H  
ATOM   3913  HZ2 LYS   242      64.706   3.466  67.768  1.00  0.00      TSHR H  
ATOM   3914  HZ3 LYS   242      64.955   2.978  69.373  1.00  0.00      TSHR H  
ATOM   3915  N   PRO   243      65.288   4.632  64.437  1.00159.37      TSHR N  
ATOM   3916  CA  PRO   243      64.505   5.855  64.499  1.00159.37      TSHR C  
ATOM   3917  C   PRO   243      65.269   7.083  64.955  1.00159.37      TSHR C  
ATOM   3918  O   PRO   243      65.676   7.168  66.114  1.00159.37      TSHR O  
ATOM   3919  CB  PRO   243      63.342   5.515  65.437  1.00159.37      TSHR C  
ATOM   3920  CG  PRO   243      63.131   4.007  65.246  1.00159.37      TSHR C  
ATOM   3921  CD  PRO   243      64.513   3.467  64.862  1.00159.37      TSHR C  
ATOM   3922  HA  PRO   243      64.169   6.055  63.491  1.00  0.00      TSHR H  
ATOM   3923  HB1 PRO   243      62.434   6.097  65.179  1.00  0.00      TSHR H  
ATOM   3924  HB2 PRO   243      63.621   5.724  66.493  1.00  0.00      TSHR H  
ATOM   3925  HG1 PRO   243      62.721   3.526  66.156  1.00  0.00      TSHR H  
ATOM   3926  HG2 PRO   243      62.435   3.837  64.395  1.00  0.00      TSHR H  
ATOM   3927  HD1 PRO   243      65.015   3.002  65.732  1.00  0.00      TSHR H  
ATOM   3928  HD2 PRO   243      64.440   2.728  64.033  1.00  0.00      TSHR H  
ATOM   3929  N   LEU   244      65.459   8.032  64.030  1.00100.09      TSHR N  
ATOM   3930  CA  LEU   244      66.171   9.257  64.234  1.00100.09      TSHR C  
ATOM   3931  C   LEU   244      65.098  10.254  63.903  1.00100.09      TSHR C  
ATOM   3932  O   LEU   244      64.350  10.071  62.942  1.00100.09      TSHR O  
ATOM   3933  CB  LEU   244      67.395   9.359  63.272  1.00100.09      TSHR C  
ATOM   3934  CG  LEU   244      68.432  10.487  63.525  1.00100.09      TSHR C  
ATOM   3935  CD1 LEU   244      69.586  10.419  62.513  1.00100.09      TSHR C  
ATOM   3936  CD2 LEU   244      67.845  11.896  63.447  1.00100.09      TSHR C  
ATOM   3937  HN  LEU   244      65.079   7.931  63.114  1.00  0.00      TSHR H  
ATOM   3938  HA  LEU   244      66.468   9.363  65.268  1.00  0.00      TSHR H  
ATOM   3939  HB1 LEU   244      67.034   9.433  62.224  1.00  0.00      TSHR H  
ATOM   3940  HB2 LEU   244      67.945   8.392  63.350  1.00  0.00      TSHR H  
ATOM   3941  HG  LEU   244      68.865  10.345  64.544  1.00  0.00      TSHR H  
ATOM   3942 HD11 LEU   244      69.194  10.547  61.482  1.00  0.00      TSHR H  
ATOM   3943 HD12 LEU   244      70.123   9.452  62.582  1.00  0.00      TSHR H  
ATOM   3944 HD13 LEU   244      70.308  11.242  62.710  1.00  0.00      TSHR H  
ATOM   3945 HD21 LEU   244      67.330  12.156  64.390  1.00  0.00      TSHR H  
ATOM   3946 HD22 LEU   244      67.114  11.954  62.612  1.00  0.00      TSHR H  
ATOM   3947 HD23 LEU   244      68.629  12.661  63.274  1.00  0.00      TSHR H  
ATOM   3948  N   ILE   245      64.958  11.317  64.718  1.00164.56      TSHR N  
ATOM   3949  CA  ILE   245      64.086  12.430  64.424  1.00164.56      TSHR C  
ATOM   3950  C   ILE   245      64.473  13.112  63.135  1.00164.56      TSHR C  
ATOM   3951  O   ILE   245      65.488  13.787  62.987  1.00164.56      TSHR O  
ATOM   3952  CB  ILE   245      63.932  13.465  65.542  1.00164.56      TSHR C  
ATOM   3953  CG1 ILE   245      65.201  14.286  65.927  1.00164.56      TSHR C  
ATOM   3954  CG2 ILE   245      63.290  12.769  66.757  1.00164.56      TSHR C  
ATOM   3955  CD  ILE   245      66.383  13.528  66.550  1.00164.56      TSHR C  
ATOM   3956  HN  ILE   245      65.530  11.431  65.520  1.00  0.00      TSHR H  
ATOM   3957  HA  ILE   245      63.104  12.005  64.266  1.00  0.00      TSHR H  
ATOM   3958  HB  ILE   245      63.187  14.219  65.181  1.00  0.00      TSHR H  
ATOM   3959 HG11 ILE   245      64.882  15.074  66.644  1.00  0.00      TSHR H  
ATOM   3960 HG12 ILE   245      65.568  14.837  65.034  1.00  0.00      TSHR H  
ATOM   3961 HG21 ILE   245      63.953  11.979  67.163  1.00  0.00      TSHR H  
ATOM   3962 HG22 ILE   245      62.321  12.306  66.470  1.00  0.00      TSHR H  
ATOM   3963 HG23 ILE   245      63.099  13.514  67.558  1.00  0.00      TSHR H  
ATOM   3964  HD1 ILE   245      66.207  12.440  66.620  1.00  0.00      TSHR H  
ATOM   3965  HD2 ILE   245      66.581  13.901  67.576  1.00  0.00      TSHR H  
ATOM   3966  HD3 ILE   245      67.301  13.697  65.943  1.00  0.00      TSHR H  
ATOM   3967  N   THR   246      63.638  12.942  62.107  1.00 34.39      TSHR N  
ATOM   3968  CA  THR   246      63.806  13.704  60.901  1.00 34.39      TSHR C  
ATOM   3969  C   THR   246      63.286  15.086  61.181  1.00 34.39      TSHR C  
ATOM   3970  O   THR   246      62.339  15.245  61.954  1.00 34.39      TSHR O  
ATOM   3971  CB  THR   246      63.047  13.115  59.738  1.00 34.39      TSHR C  
ATOM   3972  CG2 THR   246      63.366  13.868  58.455  1.00 34.39      TSHR C  
ATOM   3973  OG1 THR   246      63.453  11.769  59.540  1.00 34.39      TSHR O  
ATOM   3974  HN  THR   246      62.878  12.302  62.141  1.00  0.00      TSHR H  
ATOM   3975  HA  THR   246      64.858  13.759  60.649  1.00  0.00      TSHR H  
ATOM   3976  HB  THR   246      61.953  13.131  59.932  1.00  0.00      TSHR H  
ATOM   3977  HG1 THR   246      63.286  11.561  58.618  1.00  0.00      TSHR H  
ATOM   3978 HG21 THR   246      64.431  13.698  58.179  1.00  0.00      TSHR H  
ATOM   3979 HG22 THR   246      63.206  14.959  58.511  1.00  0.00      TSHR H  
ATOM   3980 HG23 THR   246      62.696  13.515  57.645  1.00  0.00      TSHR H  
ATOM   3981  N   VAL   247      63.857  16.129  60.541  1.00 80.93      TSHR N  
ATOM   3982  CA  VAL   247      63.243  17.436  60.556  1.00 80.93      TSHR C  
ATOM   3983  C   VAL   247      61.816  17.363  60.031  1.00 80.93      TSHR C  
ATOM   3984  O   VAL   247      61.493  16.761  59.005  1.00 80.93      TSHR O  
ATOM   3985  CB  VAL   247      64.076  18.491  59.831  1.00 80.93      TSHR C  
ATOM   3986  CG1 VAL   247      64.181  18.187  58.330  1.00 80.93      TSHR C  
ATOM   3987  CG2 VAL   247      63.473  19.887  60.078  1.00 80.93      TSHR C  
ATOM   3988  HN  VAL   247      64.634  16.014  59.932  1.00  0.00      TSHR H  
ATOM   3989  HA  VAL   247      63.188  17.732  61.593  1.00  0.00      TSHR H  
ATOM   3990  HB  VAL   247      65.105  18.478  60.258  1.00  0.00      TSHR H  
ATOM   3991 HG11 VAL   247      63.169  18.123  57.903  1.00  0.00      TSHR H  
ATOM   3992 HG12 VAL   247      64.673  17.215  58.127  1.00  0.00      TSHR H  
ATOM   3993 HG13 VAL   247      64.721  18.990  57.787  1.00  0.00      TSHR H  
ATOM   3994 HG21 VAL   247      63.256  20.040  61.156  1.00  0.00      TSHR H  
ATOM   3995 HG22 VAL   247      62.538  20.006  59.502  1.00  0.00      TSHR H  
ATOM   3996 HG23 VAL   247      64.177  20.677  59.741  1.00  0.00      TSHR H  
ATOM   3997  N   SER   248      60.880  17.953  60.788  1.00 67.12      TSHR N  
ATOM   3998  CA  SER   248      59.487  17.972  60.433  1.00 67.12      TSHR C  
ATOM   3999  C   SER   248      59.258  18.789  59.198  1.00 67.12      TSHR C  
ATOM   4000  O   SER   248      58.469  18.420  58.337  1.00 67.12      TSHR O  
ATOM   4001  CB  SER   248      58.640  18.444  61.627  1.00 67.12      TSHR C  
ATOM   4002  OG  SER   248      58.916  19.797  61.975  1.00 67.12      TSHR O  
ATOM   4003  HN  SER   248      61.104  18.394  61.654  1.00  0.00      TSHR H  
ATOM   4004  HA  SER   248      59.196  16.974  60.163  1.00  0.00      TSHR H  
ATOM   4005  HB1 SER   248      58.876  17.794  62.502  1.00  0.00      TSHR H  
ATOM   4006  HB2 SER   248      57.569  18.326  61.412  1.00  0.00      TSHR H  
ATOM   4007  HG1 SER   248      58.338  20.354  61.440  1.00  0.00      TSHR H  
ATOM   4008  N   ASN   249      60.033  19.884  59.060  1.00 33.64      TSHR N  
ATOM   4009  CA  ASN   249      60.021  20.751  57.910  1.00 33.64      TSHR C  
ATOM   4010  C   ASN   249      60.335  20.008  56.629  1.00 33.64      TSHR C  
ATOM   4011  O   ASN   249      59.681  20.224  55.624  1.00 33.64      TSHR O  
ATOM   4012  CB  ASN   249      60.998  21.945  58.028  1.00 33.64      TSHR C  
ATOM   4013  CG  ASN   249      60.628  22.988  56.967  1.00 33.64      TSHR C  
ATOM   4014  ND2 ASN   249      61.479  23.135  55.925  1.00 33.64      TSHR N  
ATOM   4015  OD1 ASN   249      59.570  23.614  57.047  1.00 33.64      TSHR O  
ATOM   4016  HN  ASN   249      60.652  20.120  59.802  1.00  0.00      TSHR H  
ATOM   4017  HA  ASN   249      59.015  21.136  57.846  1.00  0.00      TSHR H  
ATOM   4018  HB1 ASN   249      62.049  21.615  57.909  1.00  0.00      TSHR H  
ATOM   4019  HB2 ASN   249      60.879  22.422  59.022  1.00  0.00      TSHR H  
ATOM   4020 HD21 ASN   249      61.182  23.736  55.184  1.00  0.00      TSHR H  
ATOM   4021 HD22 ASN   249      62.306  22.586  55.858  1.00  0.00      TSHR H  
ATOM   4022  N   SER   250      61.313  19.080  56.586  1.00 66.16      TSHR N  
ATOM   4023  CA  SER   250      61.492  18.323  55.355  1.00 66.16      TSHR C  
ATOM   4024  C   SER   250      60.264  17.504  55.080  1.00 66.16      TSHR C  
ATOM   4025  O   SER   250      59.672  17.684  54.023  1.00 66.16      TSHR O  
ATOM   4026  CB  SER   250      62.742  17.407  55.287  1.00 66.16      TSHR C  
ATOM   4027  OG  SER   250      62.707  16.336  56.229  1.00 66.16      TSHR O  
ATOM   4028  HN  SER   250      61.850  18.823  57.382  1.00  0.00      TSHR H  
ATOM   4029  HA  SER   250      61.581  19.032  54.543  1.00  0.00      TSHR H  
ATOM   4030  HB1 SER   250      63.639  18.028  55.503  1.00  0.00      TSHR H  
ATOM   4031  HB2 SER   250      62.862  16.994  54.260  1.00  0.00      TSHR H  
ATOM   4032  HG1 SER   250      62.069  15.689  55.907  1.00  0.00      TSHR H  
ATOM   4033  N   LYS   251      59.777  16.725  56.090  1.00 62.54      TSHR N  
ATOM   4034  CA  LYS   251      58.655  15.808  55.964  1.00 62.54      TSHR C  
ATOM   4035  C   LYS   251      57.442  16.512  55.419  1.00 62.54      TSHR C  
ATOM   4036  O   LYS   251      56.809  16.018  54.488  1.00 62.54      TSHR O  
ATOM   4037  CB  LYS   251      58.227  15.159  57.311  1.00 62.54      TSHR C  
ATOM   4038  CG  LYS   251      59.254  14.194  57.925  1.00 62.54      TSHR C  
ATOM   4039  CD  LYS   251      58.741  13.497  59.207  1.00 62.54      TSHR C  
ATOM   4040  CE  LYS   251      59.163  14.189  60.511  1.00 62.54      TSHR C  
ATOM   4041  NZ  LYS   251      58.767  13.420  61.714  1.00 62.54      TSHR N1+
ATOM   4042  HN  LYS   251      60.217  16.760  56.988  1.00  0.00      TSHR H  
ATOM   4043  HA  LYS   251      58.927  15.039  55.254  1.00  0.00      TSHR H  
ATOM   4044  HB1 LYS   251      57.296  14.568  57.134  1.00  0.00      TSHR H  
ATOM   4045  HB2 LYS   251      57.977  15.955  58.045  1.00  0.00      TSHR H  
ATOM   4046  HG1 LYS   251      60.209  14.723  58.133  1.00  0.00      TSHR H  
ATOM   4047  HG2 LYS   251      59.465  13.407  57.163  1.00  0.00      TSHR H  
ATOM   4048  HD1 LYS   251      59.123  12.452  59.202  1.00  0.00      TSHR H  
ATOM   4049  HD2 LYS   251      57.630  13.456  59.161  1.00  0.00      TSHR H  
ATOM   4050  HE1 LYS   251      58.661  15.173  60.583  1.00  0.00      TSHR H  
ATOM   4051  HE2 LYS   251      60.263  14.332  60.537  1.00  0.00      TSHR H  
ATOM   4052  HZ1 LYS   251      59.050  12.418  61.658  1.00  0.00      TSHR H  
ATOM   4053  HZ2 LYS   251      57.737  13.472  61.838  1.00  0.00      TSHR H  
ATOM   4054  HZ3 LYS   251      59.224  13.820  62.559  1.00  0.00      TSHR H  
ATOM   4055  N   ILE   252      57.143  17.731  55.928  1.00 32.89      TSHR N  
ATOM   4056  CA  ILE   252      56.061  18.522  55.388  1.00 32.89      TSHR C  
ATOM   4057  C   ILE   252      56.235  18.861  53.919  1.00 32.89      TSHR C  
ATOM   4058  O   ILE   252      55.340  18.639  53.122  1.00 32.89      TSHR O  
ATOM   4059  CB  ILE   252      55.708  19.785  56.174  1.00 32.89      TSHR C  
ATOM   4060  CG1 ILE   252      56.691  20.946  56.099  1.00 32.89      TSHR C  
ATOM   4061  CG2 ILE   252      55.450  19.388  57.634  1.00 32.89      TSHR C  
ATOM   4062  CD  ILE   252      56.200  22.276  56.667  1.00 32.89      TSHR C  
ATOM   4063  HN  ILE   252      57.650  18.103  56.715  1.00  0.00      TSHR H  
ATOM   4064  HA  ILE   252      55.187  17.894  55.455  1.00  0.00      TSHR H  
ATOM   4065  HB  ILE   252      54.783  20.187  55.706  1.00  0.00      TSHR H  
ATOM   4066 HG11 ILE   252      56.899  21.141  55.035  1.00  0.00      TSHR H  
ATOM   4067 HG12 ILE   252      57.613  20.623  56.605  1.00  0.00      TSHR H  
ATOM   4068 HG21 ILE   252      56.382  19.212  58.188  1.00  0.00      TSHR H  
ATOM   4069 HG22 ILE   252      54.853  18.454  57.656  1.00  0.00      TSHR H  
ATOM   4070 HG23 ILE   252      54.889  20.179  58.173  1.00  0.00      TSHR H  
ATOM   4071  HD1 ILE   252      55.968  22.200  57.748  1.00  0.00      TSHR H  
ATOM   4072  HD2 ILE   252      55.294  22.613  56.118  1.00  0.00      TSHR H  
ATOM   4073  HD3 ILE   252      56.996  23.042  56.526  1.00  0.00      TSHR H  
ATOM   4074  N   LEU   253      57.406  19.335  53.459  1.00 75.63      TSHR N  
ATOM   4075  CA  LEU   253      57.573  19.737  52.072  1.00 75.63      TSHR C  
ATOM   4076  C   LEU   253      57.489  18.527  51.175  1.00 75.63      TSHR C  
ATOM   4077  O   LEU   253      56.896  18.566  50.098  1.00 75.63      TSHR O  
ATOM   4078  CB  LEU   253      58.899  20.491  51.798  1.00 75.63      TSHR C  
ATOM   4079  CG  LEU   253      58.893  22.004  52.139  1.00 75.63      TSHR C  
ATOM   4080  CD1 LEU   253      58.739  22.317  53.624  1.00 75.63      TSHR C  
ATOM   4081  CD2 LEU   253      60.192  22.655  51.657  1.00 75.63      TSHR C  
ATOM   4082  HN  LEU   253      58.201  19.413  54.066  1.00  0.00      TSHR H  
ATOM   4083  HA  LEU   253      56.743  20.377  51.803  1.00  0.00      TSHR H  
ATOM   4084  HB1 LEU   253      59.123  20.431  50.708  1.00  0.00      TSHR H  
ATOM   4085  HB2 LEU   253      59.726  19.984  52.340  1.00  0.00      TSHR H  
ATOM   4086  HG  LEU   253      58.032  22.473  51.606  1.00  0.00      TSHR H  
ATOM   4087 HD11 LEU   253      58.574  21.376  54.153  1.00  0.00      TSHR H  
ATOM   4088 HD12 LEU   253      57.879  22.983  53.838  1.00  0.00      TSHR H  
ATOM   4089 HD13 LEU   253      59.661  22.754  54.052  1.00  0.00      TSHR H  
ATOM   4090 HD21 LEU   253      60.264  22.609  50.551  1.00  0.00      TSHR H  
ATOM   4091 HD22 LEU   253      61.060  22.120  52.100  1.00  0.00      TSHR H  
ATOM   4092 HD23 LEU   253      60.228  23.716  51.983  1.00  0.00      TSHR H  
ATOM   4093  N   LEU   254      58.049  17.395  51.645  1.00 43.48      TSHR N  
ATOM   4094  CA  LEU   254      57.998  16.143  50.930  1.00 43.48      TSHR C  
ATOM   4095  C   LEU   254      56.583  15.620  50.770  1.00 43.48      TSHR C  
ATOM   4096  O   LEU   254      56.189  15.204  49.678  1.00 43.48      TSHR O  
ATOM   4097  CB  LEU   254      58.823  15.032  51.608  1.00 43.48      TSHR C  
ATOM   4098  CG  LEU   254      60.225  15.389  52.105  1.00 43.48      TSHR C  
ATOM   4099  CD1 LEU   254      60.992  14.125  52.477  1.00 43.48      TSHR C  
ATOM   4100  CD2 LEU   254      60.995  16.365  51.200  1.00 43.48      TSHR C  
ATOM   4101  HN  LEU   254      58.528  17.404  52.531  1.00  0.00      TSHR H  
ATOM   4102  HA  LEU   254      58.395  16.321  49.940  1.00  0.00      TSHR H  
ATOM   4103  HB1 LEU   254      58.967  14.225  50.863  1.00  0.00      TSHR H  
ATOM   4104  HB2 LEU   254      58.265  14.619  52.481  1.00  0.00      TSHR H  
ATOM   4105  HG  LEU   254      60.092  15.853  53.087  1.00  0.00      TSHR H  
ATOM   4106 HD11 LEU   254      61.715  13.870  51.685  1.00  0.00      TSHR H  
ATOM   4107 HD12 LEU   254      60.297  13.277  52.642  1.00  0.00      TSHR H  
ATOM   4108 HD13 LEU   254      61.551  14.291  53.422  1.00  0.00      TSHR H  
ATOM   4109 HD21 LEU   254      60.751  17.416  51.457  1.00  0.00      TSHR H  
ATOM   4110 HD22 LEU   254      60.700  16.219  50.142  1.00  0.00      TSHR H  
ATOM   4111 HD23 LEU   254      62.090  16.224  51.299  1.00  0.00      TSHR H  
ATOM   4112  N   VAL   255      55.756  15.672  51.849  1.00106.70      TSHR N  
ATOM   4113  CA  VAL   255      54.365  15.246  51.744  1.00106.70      TSHR C  
ATOM   4114  C   VAL   255      53.531  16.190  50.925  1.00106.70      TSHR C  
ATOM   4115  O   VAL   255      52.478  15.787  50.463  1.00106.70      TSHR O  
ATOM   4116  CB  VAL   255      53.561  15.012  53.032  1.00106.70      TSHR C  
ATOM   4117  CG1 VAL   255      54.246  13.969  53.923  1.00106.70      TSHR C  
ATOM   4118  CG2 VAL   255      53.263  16.307  53.810  1.00106.70      TSHR C  
ATOM   4119  HN  VAL   255      56.088  15.965  52.756  1.00  0.00      TSHR H  
ATOM   4120  HA  VAL   255      54.372  14.302  51.217  1.00  0.00      TSHR H  
ATOM   4121  HB  VAL   255      52.569  14.586  52.738  1.00  0.00      TSHR H  
ATOM   4122 HG11 VAL   255      55.263  14.294  54.209  1.00  0.00      TSHR H  
ATOM   4123 HG12 VAL   255      54.313  12.995  53.399  1.00  0.00      TSHR H  
ATOM   4124 HG13 VAL   255      53.651  13.839  54.854  1.00  0.00      TSHR H  
ATOM   4125 HG21 VAL   255      52.688  17.023  53.193  1.00  0.00      TSHR H  
ATOM   4126 HG22 VAL   255      54.210  16.774  54.128  1.00  0.00      TSHR H  
ATOM   4127 HG23 VAL   255      52.647  16.099  54.708  1.00  0.00      TSHR H  
ATOM   4128  N   LEU   256      53.927  17.468  50.743  1.00 96.95      TSHR N  
ATOM   4129  CA  LEU   256      53.212  18.386  49.872  1.00 96.95      TSHR C  
ATOM   4130  C   LEU   256      53.586  18.093  48.446  1.00 96.95      TSHR C  
ATOM   4131  O   LEU   256      52.746  18.079  47.548  1.00 96.95      TSHR O  
ATOM   4132  CB  LEU   256      53.555  19.869  50.149  1.00 96.95      TSHR C  
ATOM   4133  CG  LEU   256      52.802  20.536  51.318  1.00 96.95      TSHR C  
ATOM   4134  CD1 LEU   256      52.633  19.679  52.575  1.00 96.95      TSHR C  
ATOM   4135  CD2 LEU   256      53.518  21.851  51.664  1.00 96.95      TSHR C  
ATOM   4136  HN  LEU   256      54.683  17.846  51.287  1.00  0.00      TSHR H  
ATOM   4137  HA  LEU   256      52.146  18.229  49.968  1.00  0.00      TSHR H  
ATOM   4138  HB1 LEU   256      53.314  20.486  49.250  1.00  0.00      TSHR H  
ATOM   4139  HB2 LEU   256      54.648  19.961  50.328  1.00  0.00      TSHR H  
ATOM   4140  HG  LEU   256      51.771  20.771  50.955  1.00  0.00      TSHR H  
ATOM   4141 HD11 LEU   256      53.254  18.790  52.547  1.00  0.00      TSHR H  
ATOM   4142 HD12 LEU   256      51.589  19.331  52.707  1.00  0.00      TSHR H  
ATOM   4143 HD13 LEU   256      52.974  20.229  53.474  1.00  0.00      TSHR H  
ATOM   4144 HD21 LEU   256      53.829  22.372  50.734  1.00  0.00      TSHR H  
ATOM   4145 HD22 LEU   256      54.414  21.663  52.289  1.00  0.00      TSHR H  
ATOM   4146 HD23 LEU   256      52.840  22.525  52.224  1.00  0.00      TSHR H  
ATOM   4147  N   PHE   257      54.888  17.834  48.214  1.00107.53      TSHR N  
ATOM   4148  CA  PHE   257      55.412  17.554  46.904  1.00107.53      TSHR C  
ATOM   4149  C   PHE   257      54.845  16.273  46.290  1.00107.53      TSHR C  
ATOM   4150  O   PHE   257      54.572  16.232  45.094  1.00107.53      TSHR O  
ATOM   4151  CB  PHE   257      56.963  17.587  46.884  1.00107.53      TSHR C  
ATOM   4152  CG  PHE   257      57.433  18.019  45.517  1.00107.53      TSHR C  
ATOM   4153  CD1 PHE   257      57.383  17.086  44.489  1.00107.53      TSHR C  
ATOM   4154  CD2 PHE   257      57.819  19.334  45.205  1.00107.53      TSHR C  
ATOM   4155  CE1 PHE   257      57.700  17.418  43.168  1.00107.53      TSHR C  
ATOM   4156  CE2 PHE   257      58.170  19.677  43.887  1.00107.53      TSHR C  
ATOM   4157  CZ  PHE   257      58.112  18.715  42.869  1.00107.53      TSHR C  
ATOM   4158  HN  PHE   257      55.562  17.899  48.961  1.00  0.00      TSHR H  
ATOM   4159  HA  PHE   257      55.061  18.369  46.285  1.00  0.00      TSHR H  
ATOM   4160  HB1 PHE   257      57.390  16.591  47.134  1.00  0.00      TSHR H  
ATOM   4161  HB2 PHE   257      57.342  18.327  47.618  1.00  0.00      TSHR H  
ATOM   4162  HD1 PHE   257      57.057  16.101  44.763  1.00  0.00      TSHR H  
ATOM   4163  HD2 PHE   257      57.819  20.085  45.978  1.00  0.00      TSHR H  
ATOM   4164  HE1 PHE   257      57.629  16.690  42.375  1.00  0.00      TSHR H  
ATOM   4165  HE2 PHE   257      58.445  20.691  43.643  1.00  0.00      TSHR H  
ATOM   4166  HZ  PHE   257      58.345  18.973  41.846  1.00  0.00      TSHR H  
ATOM   4167  N   TYR   258      54.618  15.181  47.055  1.00 56.53      TSHR N  
ATOM   4168  CA  TYR   258      54.022  13.990  46.446  1.00 56.53      TSHR C  
ATOM   4169  C   TYR   258      52.621  14.243  45.823  1.00 56.53      TSHR C  
ATOM   4170  O   TYR   258      52.460  13.993  44.628  1.00 56.53      TSHR O  
ATOM   4171  CB  TYR   258      54.094  12.763  47.414  1.00 56.53      TSHR C  
ATOM   4172  CG  TYR   258      53.471  11.531  46.798  1.00 56.53      TSHR C  
ATOM   4173  CD1 TYR   258      52.074  11.324  46.804  1.00 56.53      TSHR C  
ATOM   4174  CD2 TYR   258      54.283  10.622  46.104  1.00 56.53      TSHR C  
ATOM   4175  CE1 TYR   258      51.502  10.288  46.059  1.00 56.53      TSHR C  
ATOM   4176  CE2 TYR   258      53.714   9.559  45.390  1.00 56.53      TSHR C  
ATOM   4177  CZ  TYR   258      52.323   9.424  45.339  1.00 56.53      TSHR C  
ATOM   4178  OH  TYR   258      51.737   8.459  44.509  1.00 56.53      TSHR O  
ATOM   4179  HN  TYR   258      54.886  15.158  48.023  1.00  0.00      TSHR H  
ATOM   4180  HA  TYR   258      54.656  13.734  45.606  1.00  0.00      TSHR H  
ATOM   4181  HB1 TYR   258      53.605  12.968  48.384  1.00  0.00      TSHR H  
ATOM   4182  HB2 TYR   258      55.163  12.551  47.631  1.00  0.00      TSHR H  
ATOM   4183  HD1 TYR   258      51.411  12.005  47.308  1.00  0.00      TSHR H  
ATOM   4184  HD2 TYR   258      55.352  10.774  46.085  1.00  0.00      TSHR H  
ATOM   4185  HE1 TYR   258      50.428  10.178  46.006  1.00  0.00      TSHR H  
ATOM   4186  HE2 TYR   258      54.342   8.872  44.846  1.00  0.00      TSHR H  
ATOM   4187  HH  TYR   258      52.449   8.039  44.021  1.00  0.00      TSHR H  
ATOM   4188  N   PRO   259      51.615  14.806  46.497  1.00 86.47      TSHR N  
ATOM   4189  CA  PRO   259      50.385  15.307  45.903  1.00 86.47      TSHR C  
ATOM   4190  C   PRO   259      50.585  16.411  44.905  1.00 86.47      TSHR C  
ATOM   4191  O   PRO   259      49.730  16.551  44.035  1.00 86.47      TSHR O  
ATOM   4192  CB  PRO   259      49.538  15.796  47.082  1.00 86.47      TSHR C  
ATOM   4193  CG  PRO   259      50.022  14.929  48.228  1.00 86.47      TSHR C  
ATOM   4194  CD  PRO   259      51.499  14.759  47.937  1.00 86.47      TSHR C  
ATOM   4195  HA  PRO   259      49.932  14.480  45.373  1.00  0.00      TSHR H  
ATOM   4196  HB1 PRO   259      48.452  15.671  46.885  1.00  0.00      TSHR H  
ATOM   4197  HB2 PRO   259      49.756  16.856  47.338  1.00  0.00      TSHR H  
ATOM   4198  HG1 PRO   259      49.794  15.301  49.244  1.00  0.00      TSHR H  
ATOM   4199  HG2 PRO   259      49.595  13.926  48.097  1.00  0.00      TSHR H  
ATOM   4200  HD1 PRO   259      52.105  15.596  48.310  1.00  0.00      TSHR H  
ATOM   4201  HD2 PRO   259      51.823  13.790  48.371  1.00  0.00      TSHR H  
ATOM   4202  N   LEU   260      51.680  17.205  44.963  1.00 62.10      TSHR N  
ATOM   4203  CA  LEU   260      51.990  18.174  43.920  1.00 62.10      TSHR C  
ATOM   4204  C   LEU   260      52.103  17.497  42.572  1.00 62.10      TSHR C  
ATOM   4205  O   LEU   260      51.673  18.028  41.553  1.00 62.10      TSHR O  
ATOM   4206  CB  LEU   260      53.320  18.940  44.123  1.00 62.10      TSHR C  
ATOM   4207  CG  LEU   260      53.576  20.057  43.083  1.00 62.10      TSHR C  
ATOM   4208  CD1 LEU   260      52.831  21.346  43.443  1.00 62.10      TSHR C  
ATOM   4209  CD2 LEU   260      55.077  20.287  42.893  1.00 62.10      TSHR C  
ATOM   4210  HN  LEU   260      52.318  17.149  45.737  1.00  0.00      TSHR H  
ATOM   4211  HA  LEU   260      51.176  18.882  43.882  1.00  0.00      TSHR H  
ATOM   4212  HB1 LEU   260      54.166  18.225  44.045  1.00  0.00      TSHR H  
ATOM   4213  HB2 LEU   260      53.354  19.376  45.144  1.00  0.00      TSHR H  
ATOM   4214  HG  LEU   260      53.208  19.733  42.083  1.00  0.00      TSHR H  
ATOM   4215 HD11 LEU   260      53.166  21.717  44.434  1.00  0.00      TSHR H  
ATOM   4216 HD12 LEU   260      51.737  21.160  43.478  1.00  0.00      TSHR H  
ATOM   4217 HD13 LEU   260      53.031  22.127  42.680  1.00  0.00      TSHR H  
ATOM   4218 HD21 LEU   260      55.550  19.341  42.549  1.00  0.00      TSHR H  
ATOM   4219 HD22 LEU   260      55.550  20.595  43.847  1.00  0.00      TSHR H  
ATOM   4220 HD23 LEU   260      55.263  21.065  42.124  1.00  0.00      TSHR H  
ATOM   4221  N   ASN   261      52.647  16.264  42.515  1.00 53.06      TSHR N  
ATOM   4222  CA  ASN   261      52.783  15.558  41.259  1.00 53.06      TSHR C  
ATOM   4223  C   ASN   261      51.469  15.337  40.544  1.00 53.06      TSHR C  
ATOM   4224  O   ASN   261      51.391  15.460  39.323  1.00 53.06      TSHR O  
ATOM   4225  CB  ASN   261      53.436  14.183  41.454  1.00 53.06      TSHR C  
ATOM   4226  CG  ASN   261      53.789  13.472  40.138  1.00 53.06      TSHR C  
ATOM   4227  ND2 ASN   261      54.085  14.241  39.055  1.00 53.06      TSHR N  
ATOM   4228  OD1 ASN   261      53.718  12.254  40.037  1.00 53.06      TSHR O  
ATOM   4229  HN  ASN   261      52.978  15.812  43.351  1.00  0.00      TSHR H  
ATOM   4230  HA  ASN   261      53.409  16.187  40.642  1.00  0.00      TSHR H  
ATOM   4231  HB1 ASN   261      52.773  13.507  42.038  1.00  0.00      TSHR H  
ATOM   4232  HB2 ASN   261      54.347  14.345  42.050  1.00  0.00      TSHR H  
ATOM   4233 HD21 ASN   261      54.018  13.785  38.179  1.00  0.00      TSHR H  
ATOM   4234 HD22 ASN   261      53.916  15.225  39.118  1.00  0.00      TSHR H  
ATOM   4235  N   SER   262      50.400  15.061  41.313  1.00 36.29      TSHR N  
ATOM   4236  CA  SER   262      49.062  14.889  40.782  1.00 36.29      TSHR C  
ATOM   4237  C   SER   262      48.587  16.110  40.013  1.00 36.29      TSHR C  
ATOM   4238  O   SER   262      47.887  16.007  39.010  1.00 36.29      TSHR O  
ATOM   4239  CB  SER   262      48.033  14.516  41.883  1.00 36.29      TSHR C  
ATOM   4240  OG  SER   262      47.745  15.565  42.810  1.00 36.29      TSHR O  
ATOM   4241  HN  SER   262      50.519  14.969  42.300  1.00  0.00      TSHR H  
ATOM   4242  HA  SER   262      49.114  14.072  40.074  1.00  0.00      TSHR H  
ATOM   4243  HB1 SER   262      48.374  13.603  42.420  1.00  0.00      TSHR H  
ATOM   4244  HB2 SER   262      47.072  14.282  41.392  1.00  0.00      TSHR H  
ATOM   4245  HG1 SER   262      48.563  15.832  43.282  1.00  0.00      TSHR H  
ATOM   4246  N   CYS   263      49.004  17.310  40.469  1.00 38.16      TSHR N  
ATOM   4247  CA  CYS   263      48.831  18.560  39.757  1.00 38.16      TSHR C  
ATOM   4248  C   CYS   263      49.683  18.685  38.532  1.00 38.16      TSHR C  
ATOM   4249  O   CYS   263      49.250  19.159  37.483  1.00 38.16      TSHR O  
ATOM   4250  CB  CYS   263      49.259  19.770  40.607  1.00 38.16      TSHR C  
ATOM   4251  SG  CYS   263      48.337  19.777  42.119  1.00 38.16      TSHR S  
ATOM   4252  HN  CYS   263      49.573  17.345  41.289  1.00  0.00      TSHR H  
ATOM   4253  HA  CYS   263      47.794  18.626  39.462  1.00  0.00      TSHR H  
ATOM   4254  HB1 CYS   263      49.075  20.720  40.063  1.00  0.00      TSHR H  
ATOM   4255  HB2 CYS   263      50.340  19.750  40.845  1.00  0.00      TSHR H  
ATOM   4256  HG1 CYS   263      48.660  18.563  42.543  1.00  0.00      TSHR H  
ATOM   4257  N   ALA   264      50.958  18.286  38.670  1.00 34.22      TSHR N  
ATOM   4258  CA  ALA   264      51.978  18.482  37.673  1.00 34.22      TSHR C  
ATOM   4259  C   ALA   264      51.646  17.786  36.373  1.00 34.22      TSHR C  
ATOM   4260  O   ALA   264      51.840  18.350  35.296  1.00 34.22      TSHR O  
ATOM   4261  CB  ALA   264      53.336  17.975  38.193  1.00 34.22      TSHR C  
ATOM   4262  HN  ALA   264      51.255  17.885  39.541  1.00  0.00      TSHR H  
ATOM   4263  HA  ALA   264      52.036  19.543  37.474  1.00  0.00      TSHR H  
ATOM   4264  HB1 ALA   264      53.325  16.870  38.292  1.00  0.00      TSHR H  
ATOM   4265  HB2 ALA   264      53.552  18.417  39.189  1.00  0.00      TSHR H  
ATOM   4266  HB3 ALA   264      54.150  18.260  37.494  1.00  0.00      TSHR H  
ATOM   4267  N   ASN   265      51.094  16.551  36.455  1.00 43.15      TSHR N  
ATOM   4268  CA  ASN   265      50.785  15.759  35.279  1.00 43.15      TSHR C  
ATOM   4269  C   ASN   265      49.789  16.449  34.327  1.00 43.15      TSHR C  
ATOM   4270  O   ASN   265      50.117  16.534  33.144  1.00 43.15      TSHR O  
ATOM   4271  CB  ASN   265      50.326  14.305  35.620  1.00 43.15      TSHR C  
ATOM   4272  CG  ASN   265      51.326  13.564  36.511  1.00 43.15      TSHR C  
ATOM   4273  ND2 ASN   265      50.800  12.770  37.483  1.00 43.15      TSHR N  
ATOM   4274  OD1 ASN   265      52.543  13.673  36.340  1.00 43.15      TSHR O  
ATOM   4275  HN  ASN   265      50.939  16.136  37.357  1.00  0.00      TSHR H  
ATOM   4276  HA  ASN   265      51.712  15.677  34.725  1.00  0.00      TSHR H  
ATOM   4277  HB1 ASN   265      50.209  13.731  34.679  1.00  0.00      TSHR H  
ATOM   4278  HB2 ASN   265      49.361  14.307  36.155  1.00  0.00      TSHR H  
ATOM   4279 HD21 ASN   265      49.809  12.722  37.678  1.00  0.00      TSHR H  
ATOM   4280 HD22 ASN   265      51.434  12.249  38.051  1.00  0.00      TSHR H  
ATOM   4281  N   PRO   266      48.634  17.024  34.689  1.00 67.32      TSHR N  
ATOM   4282  CA  PRO   266      47.798  17.735  33.726  1.00 67.32      TSHR C  
ATOM   4283  C   PRO   266      48.381  18.969  33.098  1.00 67.32      TSHR C  
ATOM   4284  O   PRO   266      48.125  19.199  31.915  1.00 67.32      TSHR O  
ATOM   4285  CB  PRO   266      46.491  18.019  34.449  1.00 67.32      TSHR C  
ATOM   4286  CG  PRO   266      46.388  16.869  35.449  1.00 67.32      TSHR C  
ATOM   4287  CD  PRO   266      47.833  16.575  35.828  1.00 67.32      TSHR C  
ATOM   4288  HA  PRO   266      47.623  17.071  32.915  1.00  0.00      TSHR H  
ATOM   4289  HB1 PRO   266      45.636  18.020  33.738  1.00  0.00      TSHR H  
ATOM   4290  HB2 PRO   266      46.532  18.988  34.991  1.00  0.00      TSHR H  
ATOM   4291  HG1 PRO   266      45.783  17.114  36.343  1.00  0.00      TSHR H  
ATOM   4292  HG2 PRO   266      45.954  15.973  34.948  1.00  0.00      TSHR H  
ATOM   4293  HD1 PRO   266      48.140  17.126  36.738  1.00  0.00      TSHR H  
ATOM   4294  HD2 PRO   266      47.898  15.484  36.002  1.00  0.00      TSHR H  
ATOM   4295  N   PHE   267      49.180  19.770  33.839  1.00 34.58      TSHR N  
ATOM   4296  CA  PHE   267      49.897  20.886  33.245  1.00 34.58      TSHR C  
ATOM   4297  C   PHE   267      50.897  20.365  32.242  1.00 34.58      TSHR C  
ATOM   4298  O   PHE   267      51.050  20.914  31.153  1.00 34.58      TSHR O  
ATOM   4299  CB  PHE   267      50.643  21.755  34.292  1.00 34.58      TSHR C  
ATOM   4300  CG  PHE   267      51.211  22.986  33.621  1.00 34.58      TSHR C  
ATOM   4301  CD1 PHE   267      50.375  24.071  33.312  1.00 34.58      TSHR C  
ATOM   4302  CD2 PHE   267      52.547  23.010  33.179  1.00 34.58      TSHR C  
ATOM   4303  CE1 PHE   267      50.863  25.162  32.580  1.00 34.58      TSHR C  
ATOM   4304  CE2 PHE   267      53.037  24.098  32.446  1.00 34.58      TSHR C  
ATOM   4305  CZ  PHE   267      52.194  25.175  32.147  1.00 34.58      TSHR C  
ATOM   4306  HN  PHE   267      49.363  19.559  34.798  1.00  0.00      TSHR H  
ATOM   4307  HA  PHE   267      49.180  21.488  32.702  1.00  0.00      TSHR H  
ATOM   4308  HB1 PHE   267      51.467  21.180  34.769  1.00  0.00      TSHR H  
ATOM   4309  HB2 PHE   267      49.936  22.084  35.081  1.00  0.00      TSHR H  
ATOM   4310  HD1 PHE   267      49.339  24.048  33.613  1.00  0.00      TSHR H  
ATOM   4311  HD2 PHE   267      53.184  22.155  33.356  1.00  0.00      TSHR H  
ATOM   4312  HE1 PHE   267      50.208  25.986  32.337  1.00  0.00      TSHR H  
ATOM   4313  HE2 PHE   267      54.054  24.090  32.082  1.00  0.00      TSHR H  
ATOM   4314  HZ  PHE   267      52.567  26.007  31.567  1.00  0.00      TSHR H  
ATOM   4315  N   LEU   268      51.567  19.247  32.596  1.00 58.19      TSHR N  
ATOM   4316  CA  LEU   268      52.525  18.600  31.747  1.00 58.19      TSHR C  
ATOM   4317  C   LEU   268      51.941  18.188  30.424  1.00 58.19      TSHR C  
ATOM   4318  O   LEU   268      52.537  18.402  29.367  1.00 58.19      TSHR O  
ATOM   4319  CB  LEU   268      53.126  17.345  32.391  1.00 58.19      TSHR C  
ATOM   4320  CG  LEU   268      54.248  16.765  31.533  1.00 58.19      TSHR C  
ATOM   4321  CD1 LEU   268      55.489  17.658  31.627  1.00 58.19      TSHR C  
ATOM   4322  CD2 LEU   268      54.503  15.313  31.911  1.00 58.19      TSHR C  
ATOM   4323  HN  LEU   268      51.445  18.835  33.508  1.00  0.00      TSHR H  
ATOM   4324  HA  LEU   268      53.305  19.310  31.565  1.00  0.00      TSHR H  
ATOM   4325  HB1 LEU   268      52.343  16.571  32.518  1.00  0.00      TSHR H  
ATOM   4326  HB2 LEU   268      53.525  17.587  33.399  1.00  0.00      TSHR H  
ATOM   4327  HG  LEU   268      53.930  16.734  30.463  1.00  0.00      TSHR H  
ATOM   4328 HD11 LEU   268      56.169  17.320  32.433  1.00  0.00      TSHR H  
ATOM   4329 HD12 LEU   268      55.238  18.722  31.802  1.00  0.00      TSHR H  
ATOM   4330 HD13 LEU   268      56.025  17.613  30.669  1.00  0.00      TSHR H  
ATOM   4331 HD21 LEU   268      53.565  14.806  32.221  1.00  0.00      TSHR H  
ATOM   4332 HD22 LEU   268      55.231  15.271  32.746  1.00  0.00      TSHR H  
ATOM   4333 HD23 LEU   268      54.912  14.760  31.039  1.00  0.00      TSHR H  
ATOM   4334  N   TYR   269      50.721  17.619  30.433  1.00 47.61      TSHR N  
ATOM   4335  CA  TYR   269      50.042  17.325  29.195  1.00 47.61      TSHR C  
ATOM   4336  C   TYR   269      49.817  18.590  28.394  1.00 47.61      TSHR C  
ATOM   4337  O   TYR   269      50.188  18.626  27.229  1.00 47.61      TSHR O  
ATOM   4338  CB  TYR   269      48.710  16.555  29.403  1.00 47.61      TSHR C  
ATOM   4339  CG  TYR   269      48.964  15.291  30.183  1.00 47.61      TSHR C  
ATOM   4340  CD1 TYR   269      49.908  14.354  29.761  1.00 47.61      TSHR C  
ATOM   4341  CD2 TYR   269      48.280  15.030  31.370  1.00 47.61      TSHR C  
ATOM   4342  CE1 TYR   269      50.288  13.275  30.563  1.00 47.61      TSHR C  
ATOM   4343  CE2 TYR   269      48.626  13.950  32.191  1.00 47.61      TSHR C  
ATOM   4344  CZ  TYR   269      49.629  13.070  31.778  1.00 47.61      TSHR C  
ATOM   4345  OH  TYR   269      49.880  11.906  32.516  1.00 47.61      TSHR O  
ATOM   4346  HN  TYR   269      50.273  17.384  31.301  1.00  0.00      TSHR H  
ATOM   4347  HA  TYR   269      50.713  16.723  28.600  1.00  0.00      TSHR H  
ATOM   4348  HB1 TYR   269      48.266  16.269  28.430  1.00  0.00      TSHR H  
ATOM   4349  HB2 TYR   269      47.993  17.190  29.967  1.00  0.00      TSHR H  
ATOM   4350  HD1 TYR   269      50.301  14.443  28.783  1.00  0.00      TSHR H  
ATOM   4351  HD2 TYR   269      47.490  15.692  31.647  1.00  0.00      TSHR H  
ATOM   4352  HE1 TYR   269      50.996  12.545  30.197  1.00  0.00      TSHR H  
ATOM   4353  HE2 TYR   269      48.109  13.798  33.126  1.00  0.00      TSHR H  
ATOM   4354  HH  TYR   269      49.499  12.023  33.387  1.00  0.00      TSHR H  
ATOM   4355  N   ALA   270      49.335  19.689  29.013  1.00 34.62      TSHR N  
ATOM   4356  CA  ALA   270      49.045  20.916  28.298  1.00 34.62      TSHR C  
ATOM   4357  C   ALA   270      50.214  21.511  27.525  1.00 34.62      TSHR C  
ATOM   4358  O   ALA   270      50.078  21.817  26.352  1.00 34.62      TSHR O  
ATOM   4359  CB  ALA   270      48.520  21.996  29.263  1.00 34.62      TSHR C  
ATOM   4360  HN  ALA   270      49.155  19.689  29.998  1.00  0.00      TSHR H  
ATOM   4361  HA  ALA   270      48.275  20.689  27.572  1.00  0.00      TSHR H  
ATOM   4362  HB1 ALA   270      49.309  22.294  29.987  1.00  0.00      TSHR H  
ATOM   4363  HB2 ALA   270      47.650  21.612  29.836  1.00  0.00      TSHR H  
ATOM   4364  HB3 ALA   270      48.201  22.901  28.702  1.00  0.00      TSHR H  
ATOM   4365  N   ILE   271      51.419  21.668  28.105  1.00100.15      TSHR N  
ATOM   4366  CA  ILE   271      52.537  22.157  27.298  1.00100.15      TSHR C  
ATOM   4367  C   ILE   271      53.077  21.127  26.316  1.00100.15      TSHR C  
ATOM   4368  O   ILE   271      53.434  21.464  25.190  1.00100.15      TSHR O  
ATOM   4369  CB  ILE   271      53.683  22.836  28.054  1.00100.15      TSHR C  
ATOM   4370  CG1 ILE   271      54.600  21.911  28.877  1.00100.15      TSHR C  
ATOM   4371  CG2 ILE   271      53.114  23.972  28.922  1.00100.15      TSHR C  
ATOM   4372  CD  ILE   271      53.941  21.296  30.104  1.00100.15      TSHR C  
ATOM   4373  HN  ILE   271      51.564  21.456  29.073  1.00  0.00      TSHR H  
ATOM   4374  HA  ILE   271      52.146  22.949  26.671  1.00  0.00      TSHR H  
ATOM   4375  HB  ILE   271      54.347  23.308  27.286  1.00  0.00      TSHR H  
ATOM   4376 HG11 ILE   271      55.490  22.486  29.214  1.00  0.00      TSHR H  
ATOM   4377 HG12 ILE   271      54.981  21.116  28.206  1.00  0.00      TSHR H  
ATOM   4378 HG21 ILE   271      52.353  23.587  29.634  1.00  0.00      TSHR H  
ATOM   4379 HG22 ILE   271      52.647  24.754  28.290  1.00  0.00      TSHR H  
ATOM   4380 HG23 ILE   271      53.936  24.430  29.513  1.00  0.00      TSHR H  
ATOM   4381  HD1 ILE   271      53.086  20.666  29.797  1.00  0.00      TSHR H  
ATOM   4382  HD2 ILE   271      53.554  22.065  30.798  1.00  0.00      TSHR H  
ATOM   4383  HD3 ILE   271      54.657  20.654  30.657  1.00  0.00      TSHR H  
ATOM   4384  N   PHE   272      53.178  19.837  26.712  1.00 71.03      TSHR N  
ATOM   4385  CA  PHE   272      53.870  18.859  25.891  1.00 71.03      TSHR C  
ATOM   4386  C   PHE   272      53.068  18.344  24.726  1.00 71.03      TSHR C  
ATOM   4387  O   PHE   272      53.639  17.977  23.701  1.00 71.03      TSHR O  
ATOM   4388  CB  PHE   272      54.332  17.632  26.704  1.00 71.03      TSHR C  
ATOM   4389  CG  PHE   272      55.678  17.889  27.304  1.00 71.03      TSHR C  
ATOM   4390  CD1 PHE   272      55.790  18.741  28.400  1.00 71.03      TSHR C  
ATOM   4391  CD2 PHE   272      56.844  17.324  26.763  1.00 71.03      TSHR C  
ATOM   4392  CE1 PHE   272      57.041  19.121  28.899  1.00 71.03      TSHR C  
ATOM   4393  CE2 PHE   272      58.099  17.632  27.305  1.00 71.03      TSHR C  
ATOM   4394  CZ  PHE   272      58.200  18.557  28.355  1.00 71.03      TSHR C  
ATOM   4395  HN  PHE   272      52.853  19.538  27.613  1.00  0.00      TSHR H  
ATOM   4396  HA  PHE   272      54.735  19.332  25.445  1.00  0.00      TSHR H  
ATOM   4397  HB1 PHE   272      54.440  16.744  26.053  1.00  0.00      TSHR H  
ATOM   4398  HB2 PHE   272      53.608  17.399  27.510  1.00  0.00      TSHR H  
ATOM   4399  HD1 PHE   272      54.887  19.111  28.855  1.00  0.00      TSHR H  
ATOM   4400  HD2 PHE   272      56.768  16.640  25.931  1.00  0.00      TSHR H  
ATOM   4401  HE1 PHE   272      57.100  19.805  29.733  1.00  0.00      TSHR H  
ATOM   4402  HE2 PHE   272      58.986  17.150  26.922  1.00  0.00      TSHR H  
ATOM   4403  HZ  PHE   272      59.162  18.794  28.782  1.00  0.00      TSHR H  
ATOM   4404  N   THR   273      51.731  18.256  24.843  1.00102.15      TSHR N  
ATOM   4405  CA  THR   273      50.949  17.683  23.766  1.00102.15      TSHR C  
ATOM   4406  C   THR   273      49.925  18.662  23.245  1.00102.15      TSHR C  
ATOM   4407  O   THR   273      49.180  19.346  23.948  1.00102.15      TSHR O  
ATOM   4408  CB  THR   273      50.279  16.383  24.152  1.00102.15      TSHR C  
ATOM   4409  CG2 THR   273      49.214  16.708  25.179  1.00102.15      TSHR C  
ATOM   4410  OG1 THR   273      49.653  15.720  23.052  1.00102.15      TSHR O  
ATOM   4411  HN  THR   273      51.249  18.566  25.677  1.00  0.00      TSHR H  
ATOM   4412  HA  THR   273      51.586  17.433  22.931  1.00  0.00      TSHR H  
ATOM   4413  HB  THR   273      51.037  15.697  24.592  1.00  0.00      TSHR H  
ATOM   4414  HG1 THR   273      48.881  16.267  22.896  1.00  0.00      TSHR H  
ATOM   4415 HG21 THR   273      48.214  16.626  24.733  1.00  0.00      TSHR H  
ATOM   4416 HG22 THR   273      49.244  17.751  25.517  1.00  0.00      TSHR H  
ATOM   4417 HG23 THR   273      49.275  16.116  26.105  1.00  0.00      TSHR H  
ATOM   4418  N   LYS   274      49.815  18.707  21.917  1.00101.18      TSHR N  
ATOM   4419  CA  LYS   274      48.851  19.565  21.297  1.00101.18      TSHR C  
ATOM   4420  C   LYS   274      47.410  19.106  21.408  1.00101.18      TSHR C  
ATOM   4421  O   LYS   274      46.482  19.911  21.438  1.00101.18      TSHR O  
ATOM   4422  CB  LYS   274      49.192  19.789  19.837  1.00101.18      TSHR C  
ATOM   4423  CG  LYS   274      50.477  20.612  19.689  1.00101.18      TSHR C  
ATOM   4424  CD  LYS   274      50.883  20.831  18.226  1.00101.18      TSHR C  
ATOM   4425  CE  LYS   274      50.111  21.936  17.480  1.00101.18      TSHR C  
ATOM   4426  NZ  LYS   274      48.683  21.592  17.281  1.00101.18      TSHR N1+
ATOM   4427  HN  LYS   274      50.466  18.240  21.330  1.00  0.00      TSHR H  
ATOM   4428  HA  LYS   274      48.934  20.524  21.775  1.00  0.00      TSHR H  
ATOM   4429  HB1 LYS   274      48.345  20.346  19.388  1.00  0.00      TSHR H  
ATOM   4430  HB2 LYS   274      49.296  18.813  19.316  1.00  0.00      TSHR H  
ATOM   4431  HG1 LYS   274      51.308  20.074  20.205  1.00  0.00      TSHR H  
ATOM   4432  HG2 LYS   274      50.373  21.590  20.212  1.00  0.00      TSHR H  
ATOM   4433  HD1 LYS   274      50.819  19.863  17.683  1.00  0.00      TSHR H  
ATOM   4434  HD2 LYS   274      51.957  21.134  18.230  1.00  0.00      TSHR H  
ATOM   4435  HE1 LYS   274      50.562  22.086  16.476  1.00  0.00      TSHR H  
ATOM   4436  HE2 LYS   274      50.160  22.888  18.051  1.00  0.00      TSHR H  
ATOM   4437  HZ1 LYS   274      48.210  21.614  18.206  1.00  0.00      TSHR H  
ATOM   4438  HZ2 LYS   274      48.610  20.635  16.881  1.00  0.00      TSHR H  
ATOM   4439  HZ3 LYS   274      48.224  22.274  16.645  1.00  0.00      TSHR H  
ATOM   4440  N   ALA   275      47.162  17.783  21.450  1.00 32.81      TSHR N  
ATOM   4441  CA  ALA   275      45.817  17.286  21.625  1.00 32.81      TSHR C  
ATOM   4442  C   ALA   275      45.209  17.634  22.968  1.00 32.81      TSHR C  
ATOM   4443  O   ALA   275      44.059  18.058  23.031  1.00 32.81      TSHR O  
ATOM   4444  CB  ALA   275      45.740  15.769  21.378  1.00 32.81      TSHR C  
ATOM   4445  HN  ALA   275      47.891  17.130  21.294  1.00  0.00      TSHR H  
ATOM   4446  HA  ALA   275      45.199  17.783  20.897  1.00  0.00      TSHR H  
ATOM   4447  HB1 ALA   275      46.321  15.207  22.135  1.00  0.00      TSHR H  
ATOM   4448  HB2 ALA   275      46.145  15.529  20.371  1.00  0.00      TSHR H  
ATOM   4449  HB3 ALA   275      44.680  15.433  21.405  1.00  0.00      TSHR H  
ATOM   4450  N   PHE   276      45.982  17.482  24.073  1.00 56.68      TSHR N  
ATOM   4451  CA  PHE   276      45.541  17.879  25.399  1.00 56.68      TSHR C  
ATOM   4452  C   PHE   276      45.360  19.363  25.549  1.00 56.68      TSHR C  
ATOM   4453  O   PHE   276      44.334  19.793  26.072  1.00 56.68      TSHR O  
ATOM   4454  CB  PHE   276      46.299  17.310  26.631  1.00 56.68      TSHR C  
ATOM   4455  CG  PHE   276      46.104  15.815  26.850  1.00 56.68      TSHR C  
ATOM   4456  CD1 PHE   276      45.131  15.423  27.782  1.00 56.68      TSHR C  
ATOM   4457  CD2 PHE   276      46.835  14.787  26.209  1.00 56.68      TSHR C  
ATOM   4458  CE1 PHE   276      44.895  14.075  28.064  1.00 56.68      TSHR C  
ATOM   4459  CE2 PHE   276      46.607  13.437  26.487  1.00 56.68      TSHR C  
ATOM   4460  CZ  PHE   276      45.629  13.091  27.410  1.00 56.68      TSHR C  
ATOM   4461  HN  PHE   276      46.931  17.215  23.987  1.00  0.00      TSHR H  
ATOM   4462  HA  PHE   276      44.558  17.514  25.495  1.00  0.00      TSHR H  
ATOM   4463  HB1 PHE   276      45.896  17.808  27.544  1.00  0.00      TSHR H  
ATOM   4464  HB2 PHE   276      47.370  17.567  26.612  1.00  0.00      TSHR H  
ATOM   4465  HD1 PHE   276      44.547  16.181  28.285  1.00  0.00      TSHR H  
ATOM   4466  HD2 PHE   276      47.523  14.971  25.419  1.00  0.00      TSHR H  
ATOM   4467  HE1 PHE   276      44.136  13.783  28.776  1.00  0.00      TSHR H  
ATOM   4468  HE2 PHE   276      47.156  12.657  25.977  1.00  0.00      TSHR H  
ATOM   4469  HZ  PHE   276      45.472  12.052  27.653  1.00  0.00      TSHR H  
ATOM   4470  N   GLN   277      46.309  20.188  25.046  1.00 38.22      TSHR N  
ATOM   4471  CA  GLN   277      46.168  21.630  25.135  1.00 38.22      TSHR C  
ATOM   4472  C   GLN   277      44.956  22.159  24.390  1.00 38.22      TSHR C  
ATOM   4473  O   GLN   277      44.289  23.092  24.833  1.00 38.22      TSHR O  
ATOM   4474  CB  GLN   277      47.415  22.409  24.678  1.00 38.22      TSHR C  
ATOM   4475  CG  GLN   277      47.607  22.438  23.157  1.00 38.22      TSHR C  
ATOM   4476  CD  GLN   277      48.949  22.996  22.696  1.00 38.22      TSHR C  
ATOM   4477  NE2 GLN   277      48.895  23.765  21.580  1.00 38.22      TSHR N  
ATOM   4478  OE1 GLN   277      50.022  22.718  23.225  1.00 38.22      TSHR O  
ATOM   4479  HN  GLN   277      47.165  19.851  24.648  1.00  0.00      TSHR H  
ATOM   4480  HA  GLN   277      46.059  21.848  26.184  1.00  0.00      TSHR H  
ATOM   4481  HB1 GLN   277      48.282  21.886  25.119  1.00  0.00      TSHR H  
ATOM   4482  HB2 GLN   277      47.384  23.444  25.083  1.00  0.00      TSHR H  
ATOM   4483  HG1 GLN   277      46.780  22.987  22.664  1.00  0.00      TSHR H  
ATOM   4484  HG2 GLN   277      47.556  21.382  22.852  1.00  0.00      TSHR H  
ATOM   4485 HE21 GLN   277      49.752  24.172  21.279  1.00  0.00      TSHR H  
ATOM   4486 HE22 GLN   277      48.012  23.976  21.170  1.00  0.00      TSHR H  
ATOM   4487  N   ARG   278      44.634  21.565  23.216  1.00140.48      TSHR N  
ATOM   4488  CA  ARG   278      43.512  22.012  22.432  1.00140.48      TSHR C  
ATOM   4489  C   ARG   278      42.210  21.790  23.144  1.00140.48      TSHR C  
ATOM   4490  O   ARG   278      41.440  22.731  23.316  1.00140.48      TSHR O  
ATOM   4491  CB  ARG   278      43.447  21.261  21.086  1.00140.48      TSHR C  
ATOM   4492  CG  ARG   278      42.149  21.513  20.283  1.00140.48      TSHR C  
ATOM   4493  CD  ARG   278      42.024  20.758  18.956  1.00140.48      TSHR C  
ATOM   4494  NE  ARG   278      42.022  19.284  19.265  1.00140.48      TSHR N  
ATOM   4495  CZ  ARG   278      43.098  18.479  19.152  1.00140.48      TSHR C  
ATOM   4496  NH1 ARG   278      44.293  18.967  18.791  1.00140.48      TSHR N1+
ATOM   4497  NH2 ARG   278      42.986  17.177  19.448  1.00140.48      TSHR N  
ATOM   4498  HN  ARG   278      45.191  20.821  22.841  1.00  0.00      TSHR H  
ATOM   4499  HA  ARG   278      43.609  23.076  22.261  1.00  0.00      TSHR H  
ATOM   4500  HB1 ARG   278      43.542  20.173  21.301  1.00  0.00      TSHR H  
ATOM   4501  HB2 ARG   278      44.331  21.560  20.482  1.00  0.00      TSHR H  
ATOM   4502  HG1 ARG   278      42.056  22.606  20.094  1.00  0.00      TSHR H  
ATOM   4503  HG2 ARG   278      41.267  21.212  20.893  1.00  0.00      TSHR H  
ATOM   4504  HD1 ARG   278      42.834  21.032  18.248  1.00  0.00      TSHR H  
ATOM   4505  HD2 ARG   278      41.049  21.010  18.480  1.00  0.00      TSHR H  
ATOM   4506  HE  ARG   278      41.175  18.870  19.580  1.00  0.00      TSHR H  
ATOM   4507 HH11 ARG   278      44.366  19.956  18.756  1.00  0.00      TSHR H  
ATOM   4508 HH12 ARG   278      45.087  18.382  18.759  1.00  0.00      TSHR H  
ATOM   4509 HH21 ARG   278      43.756  16.575  19.296  1.00  0.00      TSHR H  
ATOM   4510 HH22 ARG   278      42.108  16.830  19.762  1.00  0.00      TSHR H  
ATOM   4511  N   ASP   279      41.931  20.555  23.623  1.00 47.59      TSHR N  
ATOM   4512  CA  ASP   279      40.653  20.338  24.266  1.00 47.59      TSHR C  
ATOM   4513  C   ASP   279      40.627  20.990  25.622  1.00 47.59      TSHR C  
ATOM   4514  O   ASP   279      39.599  21.523  26.011  1.00 47.59      TSHR O  
ATOM   4515  CB  ASP   279      40.227  18.870  24.384  1.00 47.59      TSHR C  
ATOM   4516  CG  ASP   279      38.710  18.635  24.493  1.00 47.59      TSHR C  
ATOM   4517  OD1 ASP   279      37.946  19.624  24.433  1.00 47.59      TSHR O  
ATOM   4518  OD2 ASP   279      38.298  17.450  24.625  1.00 47.59      TSHR O1-
ATOM   4519  HN  ASP   279      42.562  19.783  23.537  1.00  0.00      TSHR H  
ATOM   4520  HA  ASP   279      39.911  20.836  23.666  1.00  0.00      TSHR H  
ATOM   4521  HB1 ASP   279      40.674  18.488  25.319  1.00  0.00      TSHR H  
ATOM   4522  HB2 ASP   279      40.600  18.278  23.525  1.00  0.00      TSHR H  
ATOM   4523  N   VAL   280      41.762  21.067  26.372  1.00 92.36      TSHR N  
ATOM   4524  CA  VAL   280      41.731  21.800  27.633  1.00 92.36      TSHR C  
ATOM   4525  C   VAL   280      41.285  23.235  27.401  1.00 92.36      TSHR C  
ATOM   4526  O   VAL   280      40.391  23.721  28.085  1.00 92.36      TSHR O  
ATOM   4527  CB  VAL   280      43.002  21.718  28.488  1.00 92.36      TSHR C  
ATOM   4528  CG1 VAL   280      44.107  22.689  28.040  1.00 92.36      TSHR C  
ATOM   4529  CG2 VAL   280      42.645  21.992  29.957  1.00 92.36      TSHR C  
ATOM   4530  HN  VAL   280      42.634  20.640  26.102  1.00  0.00      TSHR H  
ATOM   4531  HA  VAL   280      40.951  21.333  28.217  1.00  0.00      TSHR H  
ATOM   4532  HB  VAL   280      43.399  20.678  28.420  1.00  0.00      TSHR H  
ATOM   4533 HG11 VAL   280      43.762  23.742  27.986  1.00  0.00      TSHR H  
ATOM   4534 HG12 VAL   280      44.437  22.387  27.040  1.00  0.00      TSHR H  
ATOM   4535 HG13 VAL   280      44.973  22.658  28.731  1.00  0.00      TSHR H  
ATOM   4536 HG21 VAL   280      41.840  21.315  30.307  1.00  0.00      TSHR H  
ATOM   4537 HG22 VAL   280      42.309  23.040  30.068  1.00  0.00      TSHR H  
ATOM   4538 HG23 VAL   280      43.541  21.852  30.598  1.00  0.00      TSHR H  
ATOM   4539  N   PHE   281      41.782  23.895  26.325  1.00 35.17      TSHR N  
ATOM   4540  CA  PHE   281      41.342  25.221  25.951  1.00 35.17      TSHR C  
ATOM   4541  C   PHE   281      39.846  25.273  25.660  1.00 35.17      TSHR C  
ATOM   4542  O   PHE   281      39.149  26.151  26.169  1.00 35.17      TSHR O  
ATOM   4543  CB  PHE   281      42.132  25.726  24.712  1.00 35.17      TSHR C  
ATOM   4544  CG  PHE   281      41.749  27.150  24.422  1.00 35.17      TSHR C  
ATOM   4545  CD1 PHE   281      42.280  28.189  25.197  1.00 35.17      TSHR C  
ATOM   4546  CD2 PHE   281      40.709  27.427  23.516  1.00 35.17      TSHR C  
ATOM   4547  CE1 PHE   281      41.775  29.490  25.079  1.00 35.17      TSHR C  
ATOM   4548  CE2 PHE   281      40.189  28.722  23.409  1.00 35.17      TSHR C  
ATOM   4549  CZ  PHE   281      40.727  29.755  24.187  1.00 35.17      TSHR C  
ATOM   4550  HN  PHE   281      42.474  23.468  25.734  1.00  0.00      TSHR H  
ATOM   4551  HA  PHE   281      41.529  25.867  26.798  1.00  0.00      TSHR H  
ATOM   4552  HB1 PHE   281      41.913  25.100  23.821  1.00  0.00      TSHR H  
ATOM   4553  HB2 PHE   281      43.224  25.681  24.910  1.00  0.00      TSHR H  
ATOM   4554  HD1 PHE   281      43.044  27.971  25.929  1.00  0.00      TSHR H  
ATOM   4555  HD2 PHE   281      40.249  26.619  22.966  1.00  0.00      TSHR H  
ATOM   4556  HE1 PHE   281      42.175  30.281  25.696  1.00  0.00      TSHR H  
ATOM   4557  HE2 PHE   281      39.356  28.912  22.748  1.00  0.00      TSHR H  
ATOM   4558  HZ  PHE   281      40.319  30.752  24.113  1.00  0.00      TSHR H  
ATOM   4559  N   ILE   282      39.326  24.293  24.881  1.00 81.99      TSHR N  
ATOM   4560  CA  ILE   282      37.914  24.177  24.534  1.00 81.99      TSHR C  
ATOM   4561  C   ILE   282      37.073  24.050  25.779  1.00 81.99      TSHR C  
ATOM   4562  O   ILE   282      36.011  24.643  25.916  1.00 81.99      TSHR O  
ATOM   4563  CB  ILE   282      37.620  22.943  23.675  1.00 81.99      TSHR C  
ATOM   4564  CG1 ILE   282      38.319  23.023  22.301  1.00 81.99      TSHR C  
ATOM   4565  CG2 ILE   282      36.092  22.730  23.525  1.00 81.99      TSHR C  
ATOM   4566  CD  ILE   282      38.278  21.685  21.551  1.00 81.99      TSHR C  
ATOM   4567  HN  ILE   282      39.931  23.576  24.525  1.00  0.00      TSHR H  
ATOM   4568  HA  ILE   282      37.612  25.076  24.018  1.00  0.00      TSHR H  
ATOM   4569  HB  ILE   282      38.028  22.046  24.197  1.00  0.00      TSHR H  
ATOM   4570 HG11 ILE   282      39.379  23.310  22.451  1.00  0.00      TSHR H  
ATOM   4571 HG12 ILE   282      37.848  23.820  21.690  1.00  0.00      TSHR H  
ATOM   4572 HG21 ILE   282      35.588  23.692  23.298  1.00  0.00      TSHR H  
ATOM   4573 HG22 ILE   282      35.666  22.320  24.467  1.00  0.00      TSHR H  
ATOM   4574 HG23 ILE   282      35.865  22.000  22.725  1.00  0.00      TSHR H  
ATOM   4575  HD1 ILE   282      37.284  21.525  21.086  1.00  0.00      TSHR H  
ATOM   4576  HD2 ILE   282      38.449  20.841  22.253  1.00  0.00      TSHR H  
ATOM   4577  HD3 ILE   282      39.055  21.650  20.761  1.00  0.00      TSHR H  
ATOM   4578  N   LEU   283      37.541  23.246  26.735  1.00 61.34      TSHR N  
ATOM   4579  CA  LEU   283      36.850  23.027  27.971  1.00 61.34      TSHR C  
ATOM   4580  C   LEU   283      36.791  24.236  28.883  1.00 61.34      TSHR C  
ATOM   4581  O   LEU   283      35.785  24.457  29.554  1.00 61.34      TSHR O  
ATOM   4582  CB  LEU   283      37.492  21.835  28.686  1.00 61.34      TSHR C  
ATOM   4583  CG  LEU   283      37.397  20.516  27.906  1.00 61.34      TSHR C  
ATOM   4584  CD1 LEU   283      38.363  19.445  28.450  1.00 61.34      TSHR C  
ATOM   4585  CD2 LEU   283      35.941  20.044  27.905  1.00 61.34      TSHR C  
ATOM   4586  HN  LEU   283      38.380  22.706  26.576  1.00  0.00      TSHR H  
ATOM   4587  HA  LEU   283      35.822  22.799  27.730  1.00  0.00      TSHR H  
ATOM   4588  HB1 LEU   283      36.932  21.655  29.618  1.00  0.00      TSHR H  
ATOM   4589  HB2 LEU   283      38.552  22.070  28.924  1.00  0.00      TSHR H  
ATOM   4590  HG  LEU   283      37.675  20.692  26.844  1.00  0.00      TSHR H  
ATOM   4591 HD11 LEU   283      37.967  19.010  29.392  1.00  0.00      TSHR H  
ATOM   4592 HD12 LEU   283      39.362  19.883  28.655  1.00  0.00      TSHR H  
ATOM   4593 HD13 LEU   283      38.491  18.626  27.712  1.00  0.00      TSHR H  
ATOM   4594 HD21 LEU   283      35.251  20.839  27.565  1.00  0.00      TSHR H  
ATOM   4595 HD22 LEU   283      35.641  19.722  28.926  1.00  0.00      TSHR H  
ATOM   4596 HD23 LEU   283      35.843  19.204  27.191  1.00  0.00      TSHR H  
ATOM   4597  N   LEU   284      37.871  25.046  28.943  1.00 71.48      TSHR N  
ATOM   4598  CA  LEU   284      37.861  26.319  29.649  1.00 71.48      TSHR C  
ATOM   4599  C   LEU   284      36.958  27.345  28.985  1.00 71.48      TSHR C  
ATOM   4600  O   LEU   284      36.297  28.112  29.681  1.00 71.48      TSHR O  
ATOM   4601  CB  LEU   284      39.270  26.960  29.809  1.00 71.48      TSHR C  
ATOM   4602  CG  LEU   284      40.174  26.384  30.931  1.00 71.48      TSHR C  
ATOM   4603  CD1 LEU   284      39.565  26.524  32.332  1.00 71.48      TSHR C  
ATOM   4604  CD2 LEU   284      40.609  24.938  30.709  1.00 71.48      TSHR C  
ATOM   4605  HN  LEU   284      38.712  24.796  28.453  1.00  0.00      TSHR H  
ATOM   4606  HA  LEU   284      37.433  26.151  30.627  1.00  0.00      TSHR H  
ATOM   4607  HB1 LEU   284      39.144  28.040  30.058  1.00  0.00      TSHR H  
ATOM   4608  HB2 LEU   284      39.798  26.907  28.832  1.00  0.00      TSHR H  
ATOM   4609  HG  LEU   284      41.110  26.997  30.918  1.00  0.00      TSHR H  
ATOM   4610 HD11 LEU   284      38.666  25.881  32.433  1.00  0.00      TSHR H  
ATOM   4611 HD12 LEU   284      39.285  27.579  32.530  1.00  0.00      TSHR H  
ATOM   4612 HD13 LEU   284      40.308  26.200  33.092  1.00  0.00      TSHR H  
ATOM   4613 HD21 LEU   284      41.262  24.902  29.813  1.00  0.00      TSHR H  
ATOM   4614 HD22 LEU   284      39.736  24.269  30.549  1.00  0.00      TSHR H  
ATOM   4615 HD23 LEU   284      41.186  24.548  31.570  1.00  0.00      TSHR H  
ATOM   4616  N   SER   285      36.941  27.399  27.635  1.00 53.35      TSHR N  
ATOM   4617  CA  SER   285      36.085  28.313  26.896  1.00 53.35      TSHR C  
ATOM   4618  C   SER   285      34.590  27.909  26.932  1.00 53.35      TSHR C  
ATOM   4619  CB  SER   285      36.481  28.424  25.398  1.00 53.35      TSHR C  
ATOM   4620  OG  SER   285      36.313  27.175  24.734  1.00 53.35      TSHR O  
ATOM   4621  OT1 SER   285      34.246  26.885  26.279  1.00 53.35      TSHR O  
ATOM   4622  OT2 SER   285      33.781  28.658  27.539  1.00 53.35      TSHR O  
ATOM   4623  HN  SER   285      37.518  26.793  27.077  1.00  0.00      TSHR H  
ATOM   4624  HA  SER   285      36.169  29.289  27.352  1.00  0.00      TSHR H  
ATOM   4625  HB1 SER   285      37.544  28.733  25.312  1.00  0.00      TSHR H  
ATOM   4626  HB2 SER   285      35.841  29.181  24.897  1.00  0.00      TSHR H  
ATOM   4627  HG1 SER   285      35.553  26.769  25.231  1.00  0.00      TSHR H  
END
ATOM      1  N   ASP P   1      59.726  31.183  57.580  0.00  0.00      PROA N  
ATOM      2  CA  ASP P   1      59.042  31.983  58.607  0.00  0.00      PROA C  
ATOM      3  C   ASP P   1      57.530  32.238  58.432  0.00  0.00      PROA C  
ATOM      4  O   ASP P   1      56.904  31.588  57.634  0.00  0.00      PROA O  
ATOM      5  CB  ASP P   1      59.819  33.374  58.761  0.00  0.00      PROA C  
ATOM      6  CG  ASP P   1      61.180  33.268  59.428  0.00  0.00      PROA C  
ATOM      7  OD1 ASP P   1      61.864  34.257  59.712  0.00  0.00      PROA O  
ATOM      8  OD2 ASP P   1      61.504  32.121  59.803  0.00  0.00      PROA O1-
ATOM      9  HA  ASP P   1      59.223  31.425  59.514  0.00  0.00      PROA H  
ATOM     10  HB1 ASP P   1      59.252  34.110  59.370  0.00  0.00      PROA H  
ATOM     11  HB2 ASP P   1      59.991  33.920  57.807  0.00  0.00      PROA H  
ATOM     12  HT1 ASP P   1      60.743  31.397  57.612  0.00  0.00      PROA H  
ATOM     13  HT2 ASP P   1      59.425  31.452  56.621  0.00  0.00      PROA H  
ATOM     14  HT3 ASP P   1      59.716  30.158  57.751  0.00  0.00      PROA H  
ATOM     15  N   ILE P   2      56.837  33.181  59.252  0.00  0.00      PROA N  
ATOM     16  CA  ILE P   2      55.347  33.366  59.309  0.00  0.00      PROA C  
ATOM     17  C   ILE P   2      54.757  33.658  57.914  0.00  0.00      PROA C  
ATOM     18  O   ILE P   2      53.667  33.125  57.475  0.00  0.00      PROA O  
ATOM     19  CB  ILE P   2      54.964  34.427  60.329  0.00  0.00      PROA C  
ATOM     20  CG1 ILE P   2      55.919  35.564  60.489  0.00  0.00      PROA C  
ATOM     21  CG2 ILE P   2      54.869  33.753  61.760  0.00  0.00      PROA C  
ATOM     22  CD  ILE P   2      55.334  36.859  59.937  0.00  0.00      PROA C  
ATOM     23  HN  ILE P   2      57.271  33.825  59.878  0.00  0.00      PROA H  
ATOM     24  HA  ILE P   2      54.899  32.425  59.594  0.00  0.00      PROA H  
ATOM     25  HB  ILE P   2      53.957  34.815  60.067  0.00  0.00      PROA H  
ATOM     26 HG11 ILE P   2      56.944  35.521  60.061  0.00  0.00      PROA H  
ATOM     27 HG12 ILE P   2      56.119  35.818  61.551  0.00  0.00      PROA H  
ATOM     28 HG21 ILE P   2      54.119  32.936  61.828  0.00  0.00      PROA H  
ATOM     29 HG22 ILE P   2      54.415  34.480  62.466  0.00  0.00      PROA H  
ATOM     30 HG23 ILE P   2      55.803  33.343  62.203  0.00  0.00      PROA H  
ATOM     31  HD1 ILE P   2      55.976  37.758  60.058  0.00  0.00      PROA H  
ATOM     32  HD2 ILE P   2      54.470  37.082  60.597  0.00  0.00      PROA H  
ATOM     33  HD3 ILE P   2      54.883  36.753  58.928  0.00  0.00      PROA H  
ATOM     34  N   MET P   3      55.507  34.452  57.133  0.00  0.00      PROA N  
ATOM     35  CA  MET P   3      55.043  34.884  55.803  0.00  0.00      PROA C  
ATOM     36  C   MET P   3      54.872  33.766  54.825  0.00  0.00      PROA C  
ATOM     37  O   MET P   3      53.947  33.765  54.015  0.00  0.00      PROA O  
ATOM     38  CB  MET P   3      56.027  36.042  55.336  0.00  0.00      PROA C  
ATOM     39  CG  MET P   3      55.861  37.366  56.082  0.00  0.00      PROA C  
ATOM     40  SD  MET P   3      54.351  38.341  55.793  0.00  0.00      PROA S  
ATOM     41  CE  MET P   3      55.134  39.680  56.644  0.00  0.00      PROA C  
ATOM     42  HN  MET P   3      56.347  34.883  57.454  0.00  0.00      PROA H  
ATOM     43  HA  MET P   3      54.109  35.383  56.011  0.00  0.00      PROA H  
ATOM     44  HB1 MET P   3      55.884  36.232  54.251  0.00  0.00      PROA H  
ATOM     45  HB2 MET P   3      57.075  35.678  55.402  0.00  0.00      PROA H  
ATOM     46  HG1 MET P   3      56.615  38.010  55.580  0.00  0.00      PROA H  
ATOM     47  HG2 MET P   3      56.146  37.279  57.152  0.00  0.00      PROA H  
ATOM     48  HE1 MET P   3      54.537  40.614  56.727  0.00  0.00      PROA H  
ATOM     49  HE2 MET P   3      56.138  39.906  56.227  0.00  0.00      PROA H  
ATOM     50  HE3 MET P   3      55.148  39.442  57.728  0.00  0.00      PROA H  
ATOM     51  N   GLY P   4      55.848  32.842  54.866  0.00  0.00      PROA N  
ATOM     52  CA  GLY P   4      55.914  31.631  54.065  0.00  0.00      PROA C  
ATOM     53  C   GLY P   4      54.980  30.566  54.552  0.00  0.00      PROA C  
ATOM     54  O   GLY P   4      54.480  29.781  53.797  0.00  0.00      PROA O  
ATOM     55  HN  GLY P   4      56.628  32.826  55.486  0.00  0.00      PROA H  
ATOM     56  HA1 GLY P   4      56.862  31.135  53.914  0.00  0.00      PROA H  
ATOM     57  HA2 GLY P   4      55.483  31.862  53.102  0.00  0.00      PROA H  
ATOM     58  N   TYR P   5      54.845  30.442  55.865  0.00  0.00      PROA N  
ATOM     59  CA  TYR P   5      53.972  29.461  56.471  0.00  0.00      PROA C  
ATOM     60  C   TYR P   5      52.483  29.648  56.174  0.00  0.00      PROA C  
ATOM     61  O   TYR P   5      51.743  28.727  55.850  0.00  0.00      PROA O  
ATOM     62  CB  TYR P   5      54.397  29.286  57.961  0.00  0.00      PROA C  
ATOM     63  CG  TYR P   5      53.520  28.463  58.891  0.00  0.00      PROA C  
ATOM     64  CD1 TYR P   5      53.403  28.783  60.238  0.00  0.00      PROA C  
ATOM     65  CD2 TYR P   5      52.895  27.246  58.429  0.00  0.00      PROA C  
ATOM     66  CE1 TYR P   5      52.755  27.876  61.128  0.00  0.00      PROA C  
ATOM     67  CE2 TYR P   5      52.321  26.304  59.305  0.00  0.00      PROA C  
ATOM     68  CZ  TYR P   5      52.196  26.661  60.660  0.00  0.00      PROA C  
ATOM     69  OH  TYR P   5      51.656  25.740  61.558  0.00  0.00      PROA O  
ATOM     70  HN  TYR P   5      55.350  30.977  56.538  0.00  0.00      PROA H  
ATOM     71  HA  TYR P   5      54.148  28.496  56.019  0.00  0.00      PROA H  
ATOM     72  HB1 TYR P   5      54.475  30.330  58.333  0.00  0.00      PROA H  
ATOM     73  HB2 TYR P   5      55.377  28.767  58.019  0.00  0.00      PROA H  
ATOM     74  HD1 TYR P   5      53.804  29.676  60.696  0.00  0.00      PROA H  
ATOM     75  HD2 TYR P   5      53.088  26.923  57.416  0.00  0.00      PROA H  
ATOM     76  HE1 TYR P   5      52.779  28.125  62.179  0.00  0.00      PROA H  
ATOM     77  HE2 TYR P   5      51.939  25.393  58.869  0.00  0.00      PROA H  
ATOM     78  HH  TYR P   5      51.512  26.258  62.354  0.00  0.00      PROA H  
ATOM     79  N   LYS P   6      52.071  30.922  56.210  0.00  0.00      PROA N  
ATOM     80  CA  LYS P   6      50.726  31.236  55.797  0.00  0.00      PROA C  
ATOM     81  C   LYS P   6      50.412  31.116  54.312  0.00  0.00      PROA C  
ATOM     82  O   LYS P   6      49.341  30.609  53.894  0.00  0.00      PROA O  
ATOM     83  CB  LYS P   6      50.289  32.558  56.410  0.00  0.00      PROA C  
ATOM     84  CG  LYS P   6      50.110  32.580  57.912  0.00  0.00      PROA C  
ATOM     85  CD  LYS P   6      49.733  34.004  58.598  0.00  0.00      PROA C  
ATOM     86  CE  LYS P   6      50.610  35.157  58.161  0.00  0.00      PROA C  
ATOM     87  NZ  LYS P   6      50.312  36.319  58.920  0.00  0.00      PROA N1+
ATOM     88  HN  LYS P   6      52.673  31.592  56.636  0.00  0.00      PROA H  
ATOM     89  HA  LYS P   6      50.120  30.505  56.312  0.00  0.00      PROA H  
ATOM     90  HB1 LYS P   6      49.408  32.965  55.870  0.00  0.00      PROA H  
ATOM     91  HB2 LYS P   6      51.150  33.210  56.148  0.00  0.00      PROA H  
ATOM     92  HG1 LYS P   6      51.034  32.251  58.433  0.00  0.00      PROA H  
ATOM     93  HG2 LYS P   6      49.303  31.851  58.140  0.00  0.00      PROA H  
ATOM     94  HD1 LYS P   6      49.878  33.896  59.694  0.00  0.00      PROA H  
ATOM     95  HD2 LYS P   6      48.655  34.161  58.383  0.00  0.00      PROA H  
ATOM     96  HE1 LYS P   6      50.369  35.483  57.126  0.00  0.00      PROA H  
ATOM     97  HE2 LYS P   6      51.669  34.822  58.163  0.00  0.00      PROA H  
ATOM     98  HZ1 LYS P   6      50.668  37.123  58.363  0.00  0.00      PROA H  
ATOM     99  HZ2 LYS P   6      50.823  36.220  59.819  0.00  0.00      PROA H  
ATOM    100  HZ3 LYS P   6      49.366  36.575  59.272  0.00  0.00      PROA H  
ATOM    101  N   PHE P   7      51.436  31.474  53.468  0.00  0.00      PROA N  
ATOM    102  CA  PHE P   7      51.493  31.316  52.012  0.00  0.00      PROA C  
ATOM    103  C   PHE P   7      51.311  29.856  51.660  0.00  0.00      PROA C  
ATOM    104  O   PHE P   7      50.658  29.403  50.682  0.00  0.00      PROA O  
ATOM    105  CB  PHE P   7      52.821  31.867  51.408  0.00  0.00      PROA C  
ATOM    106  CG  PHE P   7      53.295  31.162  50.075  0.00  0.00      PROA C  
ATOM    107  CD1 PHE P   7      52.560  31.468  48.880  0.00  0.00      PROA C  
ATOM    108  CD2 PHE P   7      54.398  30.322  50.000  0.00  0.00      PROA C  
ATOM    109  CE1 PHE P   7      52.973  30.904  47.679  0.00  0.00      PROA C  
ATOM    110  CE2 PHE P   7      54.824  29.767  48.758  0.00  0.00      PROA C  
ATOM    111  CZ  PHE P   7      54.094  30.057  47.604  0.00  0.00      PROA C  
ATOM    112  HN  PHE P   7      52.251  31.744  53.976  0.00  0.00      PROA H  
ATOM    113  HA  PHE P   7      50.603  31.821  51.670  0.00  0.00      PROA H  
ATOM    114  HB1 PHE P   7      53.627  31.642  52.138  0.00  0.00      PROA H  
ATOM    115  HB2 PHE P   7      52.783  32.966  51.255  0.00  0.00      PROA H  
ATOM    116  HD1 PHE P   7      51.663  32.069  48.923  0.00  0.00      PROA H  
ATOM    117  HD2 PHE P   7      55.096  30.176  50.810  0.00  0.00      PROA H  
ATOM    118  HE1 PHE P   7      52.445  31.022  46.743  0.00  0.00      PROA H  
ATOM    119  HE2 PHE P   7      55.819  29.359  48.662  0.00  0.00      PROA H  
ATOM    120  HZ  PHE P   7      54.514  29.774  46.650  0.00  0.00      PROA H  
ATOM    121  N   LEU P   8      51.785  28.868  52.529  0.00  0.00      PROA N  
ATOM    122  CA  LEU P   8      51.514  27.444  52.375  0.00  0.00      PROA C  
ATOM    123  C   LEU P   8      50.012  27.070  52.317  0.00  0.00      PROA C  
ATOM    124  O   LEU P   8      49.612  26.072  51.675  0.00  0.00      PROA O  
ATOM    125  CB  LEU P   8      52.272  26.618  53.438  0.00  0.00      PROA C  
ATOM    126  CG  LEU P   8      52.296  25.103  53.359  0.00  0.00      PROA C  
ATOM    127  CD1 LEU P   8      53.094  24.705  52.161  0.00  0.00      PROA C  
ATOM    128  CD2 LEU P   8      52.914  24.431  54.651  0.00  0.00      PROA C  
ATOM    129  HN  LEU P   8      52.302  29.052  53.361  0.00  0.00      PROA H  
ATOM    130  HA  LEU P   8      51.914  27.254  51.389  0.00  0.00      PROA H  
ATOM    131  HB1 LEU P   8      51.757  26.774  54.410  0.00  0.00      PROA H  
ATOM    132  HB2 LEU P   8      53.312  26.972  53.604  0.00  0.00      PROA H  
ATOM    133  HG  LEU P   8      51.248  24.776  53.192  0.00  0.00      PROA H  
ATOM    134 HD11 LEU P   8      54.069  25.231  52.249  0.00  0.00      PROA H  
ATOM    135 HD12 LEU P   8      52.617  25.130  51.251  0.00  0.00      PROA H  
ATOM    136 HD13 LEU P   8      53.238  23.605  52.126  0.00  0.00      PROA H  
ATOM    137 HD21 LEU P   8      54.024  24.452  54.632  0.00  0.00      PROA H  
ATOM    138 HD22 LEU P   8      52.578  23.372  54.656  0.00  0.00      PROA H  
ATOM    139 HD23 LEU P   8      52.434  24.884  55.546  0.00  0.00      PROA H  
ATOM    140  N   ARG P   9      49.086  27.824  52.950  0.00  0.00      PROA N  
ATOM    141  CA  ARG P   9      47.623  27.622  52.972  0.00  0.00      PROA C  
ATOM    142  C   ARG P   9      47.161  27.756  51.505  0.00  0.00      PROA C  
ATOM    143  O   ARG P   9      46.466  26.899  50.923  0.00  0.00      PROA O  
ATOM    144  CB  ARG P   9      46.864  28.424  53.955  0.00  0.00      PROA C  
ATOM    145  CG  ARG P   9      47.545  28.435  55.343  0.00  0.00      PROA C  
ATOM    146  CD  ARG P   9      46.783  29.331  56.334  0.00  0.00      PROA C  
ATOM    147  NE  ARG P   9      46.903  30.663  55.854  0.00  0.00      PROA N  
ATOM    148  CZ  ARG P   9      46.459  31.778  56.402  0.00  0.00      PROA C  
ATOM    149  NH1 ARG P   9      45.855  31.736  57.588  0.00  0.00      PROA N1+
ATOM    150  NH2 ARG P   9      46.535  32.889  55.728  0.00  0.00      PROA N  
ATOM    151  HN  ARG P   9      49.424  28.619  53.448  0.00  0.00      PROA H  
ATOM    152  HA  ARG P   9      47.476  26.590  53.254  0.00  0.00      PROA H  
ATOM    153  HB1 ARG P   9      45.836  28.006  53.949  0.00  0.00      PROA H  
ATOM    154  HB2 ARG P   9      46.915  29.480  53.613  0.00  0.00      PROA H  
ATOM    155  HG1 ARG P   9      48.583  28.827  55.328  0.00  0.00      PROA H  
ATOM    156  HG2 ARG P   9      47.541  27.352  55.590  0.00  0.00      PROA H  
ATOM    157  HD1 ARG P   9      47.028  29.191  57.408  0.00  0.00      PROA H  
ATOM    158  HD2 ARG P   9      45.701  29.089  56.270  0.00  0.00      PROA H  
ATOM    159  HE  ARG P   9      47.372  30.806  54.984  0.00  0.00      PROA H  
ATOM    160 HH11 ARG P   9      45.628  30.820  57.920  0.00  0.00      PROA H  
ATOM    161 HH12 ARG P   9      45.219  32.479  57.793  0.00  0.00      PROA H  
ATOM    162 HH21 ARG P   9      46.871  32.879  54.786  0.00  0.00      PROA H  
ATOM    163 HH22 ARG P   9      46.235  33.763  56.110  0.00  0.00      PROA H  
ATOM    164  N   ILE P  10      47.648  28.763  50.757  0.00  0.00      PROA N  
ATOM    165  CA  ILE P  10      47.355  28.959  49.362  0.00  0.00      PROA C  
ATOM    166  C   ILE P  10      47.975  27.915  48.430  0.00  0.00      PROA C  
ATOM    167  O   ILE P  10      47.313  27.376  47.530  0.00  0.00      PROA O  
ATOM    168  CB  ILE P  10      47.875  30.345  48.937  0.00  0.00      PROA C  
ATOM    169  CG1 ILE P  10      47.542  31.604  49.800  0.00  0.00      PROA C  
ATOM    170  CG2 ILE P  10      47.568  30.649  47.432  0.00  0.00      PROA C  
ATOM    171  CD  ILE P  10      48.131  32.873  49.331  0.00  0.00      PROA C  
ATOM    172  HN  ILE P  10      48.459  29.273  51.035  0.00  0.00      PROA H  
ATOM    173  HA  ILE P  10      46.297  28.847  49.176  0.00  0.00      PROA H  
ATOM    174  HB  ILE P  10      48.985  30.301  48.922  0.00  0.00      PROA H  
ATOM    175 HG11 ILE P  10      47.916  31.406  50.826  0.00  0.00      PROA H  
ATOM    176 HG12 ILE P  10      46.439  31.733  49.795  0.00  0.00      PROA H  
ATOM    177 HG21 ILE P  10      46.481  30.727  47.212  0.00  0.00      PROA H  
ATOM    178 HG22 ILE P  10      48.134  30.053  46.684  0.00  0.00      PROA H  
ATOM    179 HG23 ILE P  10      48.003  31.641  47.189  0.00  0.00      PROA H  
ATOM    180  HD1 ILE P  10      47.744  33.292  48.377  0.00  0.00      PROA H  
ATOM    181  HD2 ILE P  10      49.234  32.741  49.297  0.00  0.00      PROA H  
ATOM    182  HD3 ILE P  10      47.948  33.678  50.074  0.00  0.00      PROA H  
ATOM    183  N   VAL P  11      49.244  27.555  48.731  0.00  0.00      PROA N  
ATOM    184  CA  VAL P  11      49.885  26.434  48.041  0.00  0.00      PROA C  
ATOM    185  C   VAL P  11      49.149  25.100  48.118  0.00  0.00      PROA C  
ATOM    186  O   VAL P  11      49.058  24.392  47.131  0.00  0.00      PROA O  
ATOM    187  CB  VAL P  11      51.345  26.285  48.378  0.00  0.00      PROA C  
ATOM    188  CG1 VAL P  11      52.000  25.081  47.749  0.00  0.00      PROA C  
ATOM    189  CG2 VAL P  11      52.040  27.524  47.770  0.00  0.00      PROA C  
ATOM    190  HN  VAL P  11      49.768  28.011  49.447  0.00  0.00      PROA H  
ATOM    191  HA  VAL P  11      49.927  26.683  46.991  0.00  0.00      PROA H  
ATOM    192  HB  VAL P  11      51.484  26.259  49.480  0.00  0.00      PROA H  
ATOM    193 HG11 VAL P  11      51.880  24.194  48.408  0.00  0.00      PROA H  
ATOM    194 HG12 VAL P  11      53.099  25.242  47.754  0.00  0.00      PROA H  
ATOM    195 HG13 VAL P  11      51.670  24.897  46.705  0.00  0.00      PROA H  
ATOM    196 HG21 VAL P  11      53.106  27.533  48.081  0.00  0.00      PROA H  
ATOM    197 HG22 VAL P  11      51.516  28.444  48.108  0.00  0.00      PROA H  
ATOM    198 HG23 VAL P  11      51.972  27.461  46.662  0.00  0.00      PROA H  
ATOM    199  N   VAL P  12      48.584  24.769  49.274  0.00  0.00      PROA N  
ATOM    200  CA  VAL P  12      47.795  23.570  49.474  0.00  0.00      PROA C  
ATOM    201  C   VAL P  12      46.482  23.570  48.687  0.00  0.00      PROA C  
ATOM    202  O   VAL P  12      46.246  22.633  47.954  0.00  0.00      PROA O  
ATOM    203  CB  VAL P  12      47.509  23.340  50.946  0.00  0.00      PROA C  
ATOM    204  CG1 VAL P  12      46.412  22.337  51.423  0.00  0.00      PROA C  
ATOM    205  CG2 VAL P  12      48.790  22.825  51.518  0.00  0.00      PROA C  
ATOM    206  HN  VAL P  12      48.839  25.383  50.017  0.00  0.00      PROA H  
ATOM    207  HA  VAL P  12      48.364  22.738  49.086  0.00  0.00      PROA H  
ATOM    208  HB  VAL P  12      47.229  24.351  51.312  0.00  0.00      PROA H  
ATOM    209 HG11 VAL P  12      45.397  22.652  51.099  0.00  0.00      PROA H  
ATOM    210 HG12 VAL P  12      46.389  22.020  52.488  0.00  0.00      PROA H  
ATOM    211 HG13 VAL P  12      46.451  21.367  50.881  0.00  0.00      PROA H  
ATOM    212 HG21 VAL P  12      49.710  23.444  51.455  0.00  0.00      PROA H  
ATOM    213 HG22 VAL P  12      48.939  21.844  51.018  0.00  0.00      PROA H  
ATOM    214 HG23 VAL P  12      48.701  22.694  52.618  0.00  0.00      PROA H  
ATOM    215  N   TRP P  13      45.774  24.669  48.687  0.00  0.00      PROA N  
ATOM    216  CA  TRP P  13      44.554  24.786  47.858  0.00  0.00      PROA C  
ATOM    217  C   TRP P  13      44.870  24.662  46.389  0.00  0.00      PROA C  
ATOM    218  O   TRP P  13      44.292  23.918  45.631  0.00  0.00      PROA O  
ATOM    219  CB  TRP P  13      43.942  26.146  48.240  0.00  0.00      PROA C  
ATOM    220  CG  TRP P  13      42.937  26.738  47.291  0.00  0.00      PROA C  
ATOM    221  CD1 TRP P  13      41.565  26.465  47.334  0.00  0.00      PROA C  
ATOM    222  CD2 TRP P  13      43.098  27.591  46.194  0.00  0.00      PROA C  
ATOM    223  CE2 TRP P  13      41.883  27.691  45.542  0.00  0.00      PROA C  
ATOM    224  CE3 TRP P  13      44.236  28.178  45.621  0.00  0.00      PROA C  
ATOM    225  NE1 TRP P  13      40.970  26.998  46.235  0.00  0.00      PROA N  
ATOM    226  CZ2 TRP P  13      41.776  28.425  44.300  0.00  0.00      PROA C  
ATOM    227  CZ3 TRP P  13      44.099  28.894  44.480  0.00  0.00      PROA C  
ATOM    228  CH2 TRP P  13      42.901  29.048  43.816  0.00  0.00      PROA C  
ATOM    229  HN  TRP P  13      46.053  25.442  49.251  0.00  0.00      PROA H  
ATOM    230  HA  TRP P  13      43.945  23.897  47.938  0.00  0.00      PROA H  
ATOM    231  HB1 TRP P  13      44.795  26.854  48.312  0.00  0.00      PROA H  
ATOM    232  HB2 TRP P  13      43.510  26.140  49.265  0.00  0.00      PROA H  
ATOM    233  HD1 TRP P  13      41.146  25.830  48.100  0.00  0.00      PROA H  
ATOM    234  HE1 TRP P  13      40.035  27.054  45.961  0.00  0.00      PROA H  
ATOM    235  HE3 TRP P  13      45.135  28.156  46.217  0.00  0.00      PROA H  
ATOM    236  HZ2 TRP P  13      40.866  28.664  43.768  0.00  0.00      PROA H  
ATOM    237  HZ3 TRP P  13      44.951  29.454  44.124  0.00  0.00      PROA H  
ATOM    238  HH2 TRP P  13      42.845  29.727  42.979  0.00  0.00      PROA H  
ATOM    239  N   PHE P  14      45.836  25.449  45.940  0.00  0.00      PROA N  
ATOM    240  CA  PHE P  14      46.470  25.459  44.585  0.00  0.00      PROA C  
ATOM    241  C   PHE P  14      46.909  24.091  44.090  0.00  0.00      PROA C  
ATOM    242  O   PHE P  14      46.442  23.650  43.055  0.00  0.00      PROA O  
ATOM    243  CB  PHE P  14      47.549  26.532  44.379  0.00  0.00      PROA C  
ATOM    244  CG  PHE P  14      47.996  26.626  42.875  0.00  0.00      PROA C  
ATOM    245  CD1 PHE P  14      47.374  27.557  42.103  0.00  0.00      PROA C  
ATOM    246  CD2 PHE P  14      48.997  25.817  42.209  0.00  0.00      PROA C  
ATOM    247  CE1 PHE P  14      47.761  27.754  40.769  0.00  0.00      PROA C  
ATOM    248  CE2 PHE P  14      49.415  26.090  40.947  0.00  0.00      PROA C  
ATOM    249  CZ  PHE P  14      48.734  26.994  40.149  0.00  0.00      PROA C  
ATOM    250  HN  PHE P  14      46.348  25.971  46.618  0.00  0.00      PROA H  
ATOM    251  HA  PHE P  14      45.682  25.781  43.921  0.00  0.00      PROA H  
ATOM    252  HB1 PHE P  14      48.472  26.376  44.977  0.00  0.00      PROA H  
ATOM    253  HB2 PHE P  14      47.241  27.556  44.684  0.00  0.00      PROA H  
ATOM    254  HD1 PHE P  14      46.549  28.132  42.498  0.00  0.00      PROA H  
ATOM    255  HD2 PHE P  14      49.487  25.102  42.854  0.00  0.00      PROA H  
ATOM    256  HE1 PHE P  14      47.166  28.429  40.171  0.00  0.00      PROA H  
ATOM    257  HE2 PHE P  14      50.256  25.447  40.732  0.00  0.00      PROA H  
ATOM    258  HZ  PHE P  14      49.029  27.384  39.186  0.00  0.00      PROA H  
ATOM    259  N   VAL P  15      47.708  23.330  44.846  0.00  0.00      PROA N  
ATOM    260  CA  VAL P  15      48.141  21.919  44.429  0.00  0.00      PROA C  
ATOM    261  C   VAL P  15      46.888  21.010  44.385  0.00  0.00      PROA C  
ATOM    262  O   VAL P  15      46.685  20.369  43.363  0.00  0.00      PROA O  
ATOM    263  CB  VAL P  15      49.278  21.514  45.349  0.00  0.00      PROA C  
ATOM    264  CG1 VAL P  15      49.581  19.931  45.162  0.00  0.00      PROA C  
ATOM    265  CG2 VAL P  15      50.550  22.447  45.178  0.00  0.00      PROA C  
ATOM    266  HN  VAL P  15      48.118  23.732  45.661  0.00  0.00      PROA H  
ATOM    267  HA  VAL P  15      48.543  21.949  43.427  0.00  0.00      PROA H  
ATOM    268  HB  VAL P  15      48.847  21.588  46.370  0.00  0.00      PROA H  
ATOM    269 HG11 VAL P  15      48.637  19.393  45.394  0.00  0.00      PROA H  
ATOM    270 HG12 VAL P  15      50.487  19.716  45.769  0.00  0.00      PROA H  
ATOM    271 HG13 VAL P  15      49.818  19.647  44.114  0.00  0.00      PROA H  
ATOM    272 HG21 VAL P  15      50.800  22.505  44.097  0.00  0.00      PROA H  
ATOM    273 HG22 VAL P  15      51.413  22.200  45.834  0.00  0.00      PROA H  
ATOM    274 HG23 VAL P  15      50.341  23.533  45.281  0.00  0.00      PROA H  
ATOM    275  N   SER P  16      45.966  21.040  45.403  0.00  0.00      PROA N  
ATOM    276  CA  SER P  16      44.795  20.203  45.294  0.00  0.00      PROA C  
ATOM    277  C   SER P  16      43.807  20.510  44.165  0.00  0.00      PROA C  
ATOM    278  O   SER P  16      43.357  19.623  43.432  0.00  0.00      PROA O  
ATOM    279  CB  SER P  16      44.064  20.272  46.707  0.00  0.00      PROA C  
ATOM    280  OG  SER P  16      43.084  19.271  46.818  0.00  0.00      PROA O  
ATOM    281  HN  SER P  16      46.107  21.653  46.178  0.00  0.00      PROA H  
ATOM    282  HA  SER P  16      45.167  19.208  45.105  0.00  0.00      PROA H  
ATOM    283  HB1 SER P  16      43.691  21.317  46.763  0.00  0.00      PROA H  
ATOM    284  HB2 SER P  16      44.789  20.203  47.546  0.00  0.00      PROA H  
ATOM    285  HG1 SER P  16      43.596  18.537  47.168  0.00  0.00      PROA H  
ATOM    286  N   LEU P  17      43.552  21.779  43.891  0.00  0.00      PROA N  
ATOM    287  CA  LEU P  17      42.889  22.348  42.706  0.00  0.00      PROA C  
ATOM    288  C   LEU P  17      43.450  21.864  41.348  0.00  0.00      PROA C  
ATOM    289  O   LEU P  17      42.748  21.437  40.439  0.00  0.00      PROA O  
ATOM    290  CB  LEU P  17      42.883  23.973  42.842  0.00  0.00      PROA C  
ATOM    291  CG  LEU P  17      42.439  24.868  41.647  0.00  0.00      PROA C  
ATOM    292  CD1 LEU P  17      40.934  24.732  41.197  0.00  0.00      PROA C  
ATOM    293  CD2 LEU P  17      42.916  26.290  41.874  0.00  0.00      PROA C  
ATOM    294  HN  LEU P  17      43.942  22.551  44.387  0.00  0.00      PROA H  
ATOM    295  HA  LEU P  17      41.868  22.006  42.788  0.00  0.00      PROA H  
ATOM    296  HB1 LEU P  17      43.950  24.192  43.058  0.00  0.00      PROA H  
ATOM    297  HB2 LEU P  17      42.201  24.155  43.700  0.00  0.00      PROA H  
ATOM    298  HG  LEU P  17      43.013  24.456  40.789  0.00  0.00      PROA H  
ATOM    299 HD11 LEU P  17      40.317  24.790  42.119  0.00  0.00      PROA H  
ATOM    300 HD12 LEU P  17      40.802  23.762  40.672  0.00  0.00      PROA H  
ATOM    301 HD13 LEU P  17      40.707  25.507  40.435  0.00  0.00      PROA H  
ATOM    302 HD21 LEU P  17      42.619  26.963  41.040  0.00  0.00      PROA H  
ATOM    303 HD22 LEU P  17      44.015  26.373  42.011  0.00  0.00      PROA H  
ATOM    304 HD23 LEU P  17      42.469  26.691  42.808  0.00  0.00      PROA H  
ATOM    305  N   LEU P  18      44.721  21.920  41.123  0.00  0.00      PROA N  
ATOM    306  CA  LEU P  18      45.266  21.385  39.790  0.00  0.00      PROA C  
ATOM    307  C   LEU P  18      45.126  19.914  39.753  0.00  0.00      PROA C  
ATOM    308  O   LEU P  18      44.906  19.430  38.605  0.00  0.00      PROA O  
ATOM    309  CB  LEU P  18      46.720  21.817  39.382  0.00  0.00      PROA C  
ATOM    310  CG  LEU P  18      47.057  23.322  39.277  0.00  0.00      PROA C  
ATOM    311  CD1 LEU P  18      48.463  23.499  38.607  0.00  0.00      PROA C
[truncated: 1,473,974 more chars]
